# Supplementary material for: Recipient pre-existing chronic hypotension is associated with delayed graft function and inferior graft survival in kidney transplantation from elderly donors
Source: PLoS One. 2021 Apr 5;16(4):e0249552. doi: 10.1371/journal.pone.0249552 (PMC8021200; doi:10.1371/journal.pone.0249552)
Supplement: S1 File — (XLSX) [file pone.0249552.s001.xlsx]

## Sheet: Overall population
ID_pt	ID_pairedKT	Sex	Age (yrs)	NumTranspl	CombTranspl	SKT/DKT	DonorAge (yrs)	KDPI	DialysisTime (yrs)	ColdIschemiaTime(min)	DGF	Donor_CoD	Donor_Hyp	BP_class	Graft_event	Pt_event	PtDC_event	KT_time	Pt_time
1	0	M	52	1	0	0	54	0.98	13.1882	1020	0	1	0	0	0	0	0	6.15195	6.15195
2	0	M	56	1	0	0	51	0.82	5.56331	1419	0	2	0	0	0	0	0	4.4271	4.4271
3	0	M	61	1	0	0	58	0.74	3.72348	1620	1	3	1	0	1	1	1	0.128679	1.35524
4	0	F	41	1	0	0	58	0.55	3.17043	1395	0	3	0	0	0	0	0	4.50376	4.50376
5	0	F	58	1	0	0	57	0.98	5.65092	850	0	1	0	0	0	0	0	6.31896	6.31896
6	0	M	53	1	0	0	59	0.96	5.69747	1080	0	2	0	0	0	0	0	13.9603	13.9603
7	0	F	57	1	0	0	59	0.77	7.09377	900	0	1	0	0	0	0	0	11.8549	11.8549
8	0	M	49	1	0	0	55	0.46	7.04449	630	0	1	0	0	0	0	0	12.1478	12.1478
9	0	M	56	1	0	0	52	0.57	5.05681	1020	0	2	0	0	0	0	0	13.3005	13.3005
10	0	M	45	1	0	0	52	0.87	6.60643	545	0	3	0	0	0	0	0	11.655	11.655
11	0	F	63	1	0	0	57	0.83	2.52156	1560	0	2	0	0	0	0	0	12.271	12.271
12	0	M	56	1	0	0	56	0.94	3.63039	NA	0	3	1	0	0	0	0	10.7159	10.7159
13	0	M	49	1	0	0	50	0.67	3.27995	1255	1	1	0	0	1	1	0	3.01437	3.01437
14	0	F	40	1	0	0	53	0.56	2.35181	2105	0	3	1	0	1	0	1	9.33333	10.4969
15	0	M	46	1	0	0	51	0.38	5.88364	915	0	2	NA	0	0	0	0	7.45243	7.45243
16	0	M	70	1	0	0	51	0.82	3.56468	2040	0	3	1	0	1	1	0	4.06571	4.06571
17	0	M	57	1	0	0	50	0.75	4.63244	1365	0	1	NA	0	0	0	0	10.0561	10.0561
18	0	M	56	2	0	0	58	0.94	6.16016	685	0	1	0	0	0	0	0	5.53593	5.53593
19	0	M	61	1	0	0	59	0.68	1.52772	780	0	2	0	0	1	0	1	7.38398	9.6345
20	0	M	74	1	0	0	51	0.97	4.63792	1725	0	3	1	1	0	0	0	10.2204	10.2204
21	0	F	65	1	0	0	59	0.97	3.83299	438	1	1	0	0	0	0	0	9.00479	9.00479
22	0	M	46	1	0	0	59	0.79	1.8371	1260	0	1	0	0	0	0	0	9.19644	9.19644
23	0	M	60	1	0	0	53	0.86	0.350445	965	0	1	0	0	0	0	0	9.74127	9.74127
24	0	M	51	1	0	0	59	0.88	2.54073	761	0	1	0	0	0	0	0	6.89117	6.89117
25	0	M	37	1	0	0	52	0.92	2.40383	980	0	1	0	0	0	0	0	8.29843	8.29843
26	0	F	60	1	0	0	52	0.96	4.03012	1115	0	1	0	0	0	0	0	8.30116	8.30116
27	0	M	63	1	0	0	59	0.83	2.26146	720	0	2	0	0	0	0	0	6.39014	6.39014
28	0	M	36	1	0	0	57	0.93	2.6475	1050	0	2	1	0	0	0	0	6.10267	6.10267
29	0	M	60	1	0	0	53	0.62	3.0883	1170	1	3	0	0	0	0	0	5.60164	5.60164
30	0	M	52	1	0	0	59	0.45	1.64545	1020	0	2	0	0	0	0	0	6.39014	6.39014
31	0	M	56	2	0	0	53	0.65	5.78234	1265	0	1	0	0	0	0	0	9.74127	9.74127
32	0	F	36	1	0	0	56	0.87	1.84805	660	0	1	0	0	0	0	0	13.7933	13.7933
33	0	M	52	1	0	0	50	0.96	6.30253	1025	1	1	0	0	0	0	0	7.72621	7.72621
34	0	F	37	2	0	0	52	0.9	2.2204	600	0	2	0	0	0	0	0	11.0253	11.0253
35	0	F	44	1	0	0	59	1	2.3436	1140	1	1	0	0	1	0	1	8.52293	11.8549
36	0	M	62	1	0	0	59	0.53	0.810404	1100	0	1	0	0	1	1	0	7.56194	7.56194
37	0	F	55	1	0	0	58	0.96	6.68583	760	0	1	0	0	0	0	0	10.4832	10.4832
38	0	M	53	1	0	0	53	0.91	2.98426	625	0	1	0	0	0	0	0	7.51814	7.51814
39	0	F	54	1	0	0	50	0.58	2.0835	800	1	1	0	0	0	0	0	7.72621	7.72621
40	0	F	44	1	0	0	58	0.99	4.4271	1130	0	1	0	0	0	0	0	4.33676	4.33676
41	0	F	26	1	0	0	50	0.89	2.31622	945	0	3	1	0	1	0	1	2.55441	4.42163
42	0	F	50	1	0	0	56	0.57	1.92471	840	0	1	0	0	1	0	1	10.1793	14.6612
43	0	M	49	1	0	0	53	0.57	6.54073	600	0	3	0	0	1	1	0	11.7755	11.7755
44	0	M	60	2	0	0	54	0.56	22.0287	480	0	1	0	0	1	1	1	2.94319	3.03901
45	0	F	55	2	0	0	58	0.34	10.0342	745	0	1	0	0	0	0	0	6.71047	6.71047
46	0	F	55	2	0	0	53	1	2.32717	1110	0	3	0	0	1	0	1	10.2259	12.5558
47	0	M	69	1	0	0	54	0.37	3.23614	900	0	1	0	0	1	1	0	5.93566	5.93566
48	0	F	54	2	0	0	50	0.67	13.4209	720	1	1	0	0	1	1	0	3.17317	3.17317
49	0	F	38	2	0	0	54	0.24	8.43806	600	0	1	NA	0	0	0	0	12.0657	12.0657
50	0	F	52	2	0	0	53	0.98	8.4052	1140	1	2	0	0	1	1	1	1.85626	5.93566
51	0	M	49	2	0	0	51	0.42	11.0637	1290	1	1	0	0	1	0	1	9.02396	13.9357
52	0	M	64	1	0	0	51	0.45	11.7563	NA	NA	1	0	0	1	1	0	0.164271	0.164271
53	0	M	32	2	0	0	53	0.87	4.80219	1320	1	2	0	0	0	0	0	13.2567	13.2567
54	0	F	61	2	0	0	58	0.81	7.19233	780	0	2	0	1	1	1	1	2.74333	8.59411
55	0	F	61	2	0	0	56	0.74	9.58522	1080	1	2	0	0	1	1	1	6.10541	7.00068
56	0	M	50	1	0	0	50	0.48	10.0753	825	0	2	0	0	0	0	0	12.104	12.104
57	0	F	64	1	0	0	51	0.8	6.03696	1215	0	1	0	0	1	1	0	2.48049	2.48049
58	0	M	60	1	0	0	51	0.99	8.94182	NA	NA	1	0	0	0	0	0	12.9418	12.9418
59	0	M	44	1	0	0	50	0.88	12.4189	995	0	1	0	0	0	0	0	9.45927	9.45927
60	0	M	52	1	0	0	54	0.59	7.49624	960	1	1	0	0	1	0	1	11.4962	14.976
61	0	M	57	1	0	0	53	0.97	10.6119	925	1	1	0	0	0	0	0	10.5982	10.5982
62	0	F	46	1	0	0	51	0.6	6.02053	NA	0	NA	1	0	0	0	0	14.5791	14.5791
63	0	F	44	1	0	0	50	0.94	12.2793	1170	0	2	0	0	0	0	0	8.77755	8.77755
64	0	M	49	1	0	0	54	0.63	6.19302	750	1	1	0	0	1	0	1	12.9692	14.9979
65	0	M	57	1	0	0	50	0.84	7.57837	690	0	2	0	0	0	0	0	12.6543	12.6543
66	0	M	44	1	0	0	51	0.86	7.57016	1140	1	1	0	0	0	0	0	12.627	12.627
67	0	M	56	1	0	0	53	0.54	8.16701	1350	0	2	0	0	0	0	0	11.5264	11.5264
68	0	M	66	2	0	0	58	0.65	6.13826	1810	1	1	0	0	1	0	1	6.69405	9.78508
69	0	M	37	1	0	0	58	0.66	10.0972	1325	0	1	0	0	0	0	0	9.78782	9.78782
70	0	F	53	1	0	0	59	0.21	8.39973	720	0	2	0	0	0	0	0	12.9966	12.9966
71	0	M	51	1	0	0	53	0.95	7.52088	1245	1	1	0	0	1	1	1	3.1102	3.73169
72	0	M	39	1	0	0	57	0.79	6.17933	1075	0	1	0	0	0	0	0	12.3504	12.3504
73	0	M	60	2	0	0	56	0.55	9.54415	960	0	1	0	0	1	0	1	10.527	13.6099
74	0	F	42	1	0	0	54	0.98	10.2313	1350	0	1	0	0	0	0	0	7.77276	7.77276
75	0	F	51	1	0	0	59	0.79	4.7666	960	0	2	0	0	0	0	0	12.9966	12.9966
76	0	M	57	1	0	0	50	0.87	1.69199	1500	1	3	0	0	1	0	1	10.6913	14.3655
77	0	M	58	1	0	0	57	0.75	4.13142	1440	0	2	1	0	0	0	0	12.9555	12.9555
78	0	M	47	1	0	0	50	0.42	3.76728	NA	0	1	0	0	0	0	0	13.399	13.399
79	0	M	52	1	0	0	51	0.52	4.36687	885	1	2	0	0	0	0	0	11.5838	11.5838
80	0	M	56	1	0	0	50	0.7	3.98357	1020	1	2	0	0	0	0	0	14.6174	14.6174
81	0	M	50	1	0	0	58	0.88	4.03285	952	0	2	0	0	0	0	0	12.9336	12.9336
82	0	F	47	1	0	0	52	0.84	3.47433	810	0	1	0	0	1	1	0	3.27995	3.27995
83	0	M	62	1	0	0	51	0.43	5.06776	940	0	3	0	0	1	1	0	6.30801	6.30801
84	0	M	54	1	0	0	58	0.8	2.26146	1020	0	1	0	0	0	0	0	14.2177	14.2177
85	0	F	63	1	0	0	59	0.92	1.87269	1200	0	2	0	0	1	0	1	4.68994	14.2313
86	0	M	61	1	0	0	53	0.72	5.3963	840	1	1	0	0	0	0	0	13.1253	13.1253
87	0	M	56	1	0	0	56	0.86	3.06366	1740	0	1	0	0	1	1	0	7.66051	7.66051
88	0	M	50	1	0	0	53	0.68	2.72142	1065	0	2	0	0	0	0	0	11.5264	11.5264
89	0	F	59	1	0	0	54	0.94	3.38946	870	0	1	0	0	0	0	0	11.091	11.091
90	0	F	31	1	0	0	57	1	9.17728	960	0	1	0	0	0	0	0	11.321	11.321
91	0	M	50	1	0	0	50	0.73	2.85284	1155	0	1	0	0	0	0	0	11.4743	11.4743
92	0	M	44	1	0	0	59	0.83	2.30253	1020	0	2	0	0	0	0	0	12.2738	12.2738
93	0	M	64	1	0	0	51	0.86	8.59685	630	0	1	0	0	0	0	0	6.55989	6.55989
94	0	M	58	1	0	0	59	0.49	0.813142	695	0	2	0	0	0	0	0	12.2738	12.2738
95	0	M	53	1	0	0	51	0.97	1.47023	195	0	1	0	0	0	0	0	11.8987	11.8987
96	0	F	55	1	0	0	50	0.97	1.93292	915	0	1	0	0	0	0	0	11.4743	11.4743
97	0	M	67	1	0	0	57	0.84	4.39973	795	0	1	0	0	0	0	0	12.3504	12.3504
98	0	F	69	2	0	0	52	0.88	5.68378	780	0	1	0	0	1	1	0	1.8371	1.8371
99	0	M	61	1	0	0	59	0.58	2.31075	1390	0	1	0	0	0	0	0	11.1047	11.1047
100	0	M	49	1	0	0	51	0.7	2.65845	1350	0	1	0	0	1	1	0	3.63587	3.63587
101	0	F	45	1	0	0	58	0.95	7.53183	805	0	1	0	0	1	0	1	4.4846	5.29774
102	0	M	45	1	0	0	58	0.96	9.50582	1300	0	1	0	0	0	0	0	4.33676	4.33676
103	0	M	36	1	0	0	59	0.93	0.91718	1035	0	1	0	0	0	0	0	11.614	11.614
104	0	F	58	1	0	0	51	0.59	1.89733	1140	0	2	0	0	0	0	0	11.5838	11.5838
105	0	F	66	1	0	0	56	0.99	4.7447	790	0	1	0	0	0	0	0	8.87611	8.87611
106	0	M	53	1	0	0	58	0.94	0.66256	480	0	1	0	0	0	0	0	11.2416	11.2416
107	0	M	58	1	0	0	54	0.88	2.60643	1011	0	1	0	0	0	0	0	9.21013	9.21013
108	0	F	66	1	0	0	50	0.74	1.21013	960	0	2	0	0	0	0	0	11.0062	11.0062
109	0	M	54	1	0	0	50	0.85	4.72553	1440	0	2	0	0	0	0	0	8.77755	8.77755
110	0	M	67	1	0	0	51	0.75	1.40178	975	0	2	0	0	0	0	0	10.5681	10.5681
111	0	M	53	1	0	0	51	0.42	0.648871	915	0	2	0	0	0	0	0	10.1875	10.1875
112	0	F	39	1	0	0	50	0.98	2.85832	480	0	1	0	0	0	0	0	8.41889	8.41889
113	0	F	51	1	0	0	51	0.31	1.54415	NA	0	1	NA	0	0	0	0	9.15537	9.15537
114	0	M	45	2	0	0	58	1	1.85626	840	0	1	0	0	0	0	0	8.83231	8.83231
115	0	M	56	1	0	0	50	1	5.34155	870	0	1	0	0	0	0	0	5.32786	5.32786
116	0	M	37	1	0	0	51	0.54	3.01711	670	0	2	0	0	0	0	0	7.2909	7.2909
117	0	M	37	2	0	0	52	0.54	3.96441	1990	1	1	0	0	1	0	1	1.1718	6.42026
118	0	F	52	1	0	0	55	0.4	9.47844	960	0	2	0	0	0	0	0	4.23819	4.23819
119	0	M	39	1	0	0	52	0.94	0.999316	675	0	1	0	0	0	0	0	8.79124	8.79124
120	0	M	48	1	0	0	51	0.74	5.05955	810	0	1	0	0	0	0	0	4.2601	4.2601
121	0	M	74	1	0	0	56	0.62	3.70979	810	0	1	0	1	0	0	0	7.06913	7.06913
122	0	M	60	1	0	0	58	0.83	4.40794	765	1	1	0	0	0	0	0	8.64613	8.64613
123	0	M	70	1	0	0	51	0.79	2.36824	1020	0	2	0	0	0	0	0	6.52156	6.52156
124	0	M	50	1	0	0	51	0.81	2.63929	1035	0	2	0	0	0	0	0	6.12457	6.12457
125	0	M	74	1	0	0	55	0.91	1.99863	860	0	1	0	1	0	0	0	5.94387	5.94387
126	0	F	54	1	0	0	59	0.65	2.27515	745	0	2	1	0	0	0	0	4.55305	4.55305
127	0	F	49	1	0	0	55	0.58	2.86105	945	0	1	0	0	0	0	0	4.89254	4.89254
128	0	M	62	1	0	0	50	0.92	0.903491	520	0	1	0	0	0	0	0	5.32786	5.32786
129	0	F	38	1	0	0	56	0.58	1.18001	1100	0	NA	NA	0	0	0	0	4.75017	4.75017
130	0	F	76	1	0	0	57	0.72	1.50856	705	0	NA	0	0	0	0	0	4.22724	4.22724
131	0	M	51	1	0	0	55	1	1.02943	865	0	NA	NA	0	0	0	0	4.66256	4.66256
132	0	F	51	1	0	0	57	0.99	0.80219	1030	0	NA	NA	0	0	0	0	4.09309	4.09309
133	0	M	52	1	0	0	53	0.89	8.11225	885	1	1	1	0	1	1	1	2.64476	2.69952
134	0	M	49	1	0	0	55	0.96	5.11704	1620	0	1	1	0	1	0	1	6.88022	14.1355
135	0	M	59	1	0	0	58	0.98	4.59959	1320	0	1	1	0	0	0	0	10.4011	10.4011
136	0	F	42	1	0	0	57	0.99	1.78234	1160	0	1	1	0	0	0	0	5.99316	5.99316
137	0	M	41	1	0	0	53	0.74	6.21218	885	1	1	1	0	0	0	0	4.70089	4.70089
138	0	M	56	1	0	0	52	0.94	0.780287	810	0	1	1	0	0	0	0	6.15195	6.15195
139	0	F	61	1	0	0	57	0.86	0.977413	930	0	1	1	0	1	1	1	1.99316	5.38535
140	0	M	62	3	0	0	54	0.99	17.4292	950	1	1	1	0	0	0	0	5.39357	5.39357
141	0	F	51	1	0	0	51	1	13.7769	NA	NA	1	1	0	1	1	0	0.00273785	0.00273785
142	0	M	46	1	0	0	54	0.75	12.8077	1040	0	1	1	0	0	0	0	8.70089	8.70089
143	0	M	58	1	0	0	53	0.74	5.04312	NA	NA	1	1	0	1	1	0	0.0109514	0.0109514
144	0	M	53	2	0	0	54	0.93	9.6564	1560	NA	1	1	0	1	1	1	4.846	11.0308
145	0	M	30	1	0	0	50	0.74	4.09035	1260	0	1	1	0	0	0	0	14.6612	14.6612
146	0	M	65	1	0	0	58	0.96	6.25873	540	1	1	1	1	1	1	1	6.54346	7.1321
147	0	F	47	1	0	0	51	1	3.80014	1355	0	1	0	0	0	0	0	10.7488	10.7488
148	0	F	59	1	0	0	53	1	1.78782	1380	0	1	1	0	0	0	0	12.3012	12.3012
149	0	M	57	2	0	0	57	0.84	3.94798	1320	0	1	1	0	0	0	0	12.3833	12.3833
150	0	M	58	2	0	0	52	0.69	3.17864	1050	1	1	1	0	1	0	1	9.74127	12.0712
151	0	F	58	1	0	0	55	0.68	2.70226	1275	0	1	1	0	0	0	0	9.60438	9.60438
152	0	M	60	1	0	0	58	0.99	3.16222	1220	0	1	1	0	0	0	0	6.32991	6.32991
153	0	M	65	1	0	0	59	0.89	3.14579	730	1	1	1	0	0	0	0	5.84805	5.84805
154	0	M	41	1	0	0	58	0.54	1.59617	660	0	1	1	0	0	0	0	7.03354	7.03354
155	0	M	53	1	0	0	54	0.92	3.07187	1275	1	1	1	0	1	0	1	2.50513	5.39357
156	0	M	64	1	0	0	52	0.97	2.10267	1020	1	1	1	0	1	1	0	5.99316	5.99316
157	0	M	57	1	0	0	58	0.98	2.00137	905	0	1	1	0	0	0	0	7.03354	7.03354
158	0	F	60	1	0	0	57	0.96	3.99726	730	1	1	1	0	0	0	0	4.09309	4.09309
159	0	M	60	2	0	0	59	0.66	19.7207	920	1	1	1	0	1	1	0	10.3737	10.3737
160	0	F	54	2	0	0	51	0.89	7.73443	1140	1	1	0	0	0	0	0	9.69473	9.69473
161	0	F	50	1	0	0	59	0.99	13.7166	1160	0	1	1	0	1	0	1	9.08145	12.293
162	0	M	42	1	0	0	56	0.68	9.01574	640	0	1	1	0	0	0	0	10.5024	10.5024
163	0	M	39	2	0	0	51	0.66	14.8611	810	NA	1	1	0	1	0	1	1.16359	9.7796
164	0	F	62	1	0	0	55	0.82	3.52088	1440	1	1	1	0	0	0	0	14.1355	14.1355
165	0	F	52	1	0	0	54	0.99	2.91307	1080	0	1	1	0	0	0	0	14.5024	14.5024
166	0	F	54	1	0	0	59	0.66	7.24709	1005	1	1	1	1	1	0	1	4.65161	9.72211
167	0	M	68	1	0	0	54	0.93	8.64887	450	1	1	1	1	1	1	1	0.019165	1.71389
168	0	M	62	1	0	0	58	0.89	6.51335	390	1	1	1	0	1	1	1	0.391513	8.50376
169	0	F	46	1	0	0	55	1	6.81725	915	1	1	1	0	0	0	0	8.77755	8.77755
170	0	F	39	1	0	0	54	1	5.26489	880	0	1	1	0	1	0	1	7.17317	10.924
171	0	M	63	1	0	0	56	0.98	3.18412	900	0	1	1	0	0	0	0	12.5613	12.5613
172	0	F	51	1	0	0	51	0.95	4.15606	890	1	1	0	0	1	0	1	3.91239	10.7488
173	0	F	59	1	0	0	54	0.67	4.94182	1175	0	1	1	0	0	0	0	10.924	10.924
174	0	M	61	1	0	0	59	0.71	1.86448	1020	0	1	1	0	0	0	0	13.5441	13.5441
175	0	F	53	1	0	0	57	0.99	7.96715	1080	0	1	1	0	1	0	1	9.00205	12.3833
176	0	M	48	1	0	0	59	0.62	1.39083	1380	1	1	1	0	1	1	0	2.83641	2.83641
177	0	M	36	1	0	0	56	1	7.37303	990	1	1	1	0	0	0	0	4.75017	4.75017
178	0	M	48	1	0	0	57	0.98	1.16085	1020	0	1	1	0	1	0	1	4.17522	10.3737
179	0	M	52	1	0	0	59	0.62	1.93566	1380	0	1	1	0	0	0	0	9.94114	9.94114
180	0	F	51	1	0	0	59	0.96	2.83094	1260	1	1	1	1	1	0	1	9.05681	9.94114
181	0	F	49	1	0	0	56	0.81	1.75222	960	0	1	1	0	1	1	1	2.00958	3.64134
182	0	M	65	1	0	0	59	0.98	2.28063	720	0	1	1	0	0	0	0	4.17248	4.17248
183	0	F	50	2	0	0	58	0.95	8.82409	1200	1	1	1	0	0	0	0	8.96099	8.96099
184	0	F	62	2	0	0	58	0.97	7.72621	855	0	1	1	0	0	0	0	11.3101	11.3101
185	0	F	44	2	0	0	58	0.61	14.757	1140	0	1	1	0	1	0	1	0.613279	11.3101
186	0	M	27	1	0	0	57	0.99	6.54894	1260	0	1	1	0	0	0	0	12.4271	12.4271
187	0	M	62	1	0	0	56	0.92	2.0397	1350	0	1	0	0	0	0	0	14.1903	14.1903
188	0	F	59	1	0	0	58	0.86	1.54962	960	0	1	1	0	1	0	1	9.15264	10.8063
189	0	F	52	1	0	0	59	0.97	1.52498	925	0	1	1	0	1	0	1	2.2204	11.0445
190	0	M	28	1	0	0	56	0.97	5.60164	870	0	1	1	0	0	0	0	4.59411	4.59411
191	0	M	54	1	0	0	56	0.96	1.70568	690	0	1	1	0	1	0	1	1.3963	8.02738
192	0	M	47	1	0	0	58	0.76	5.12252	1440	1	1	1	0	1	1	0	4.24641	4.24641
193	0	M	49	1	0	0	58	0.86	2.22313	1320	0	1	1	0	0	0	0	13.0486	13.0486
194	0	M	58	2	0	0	55	0.98	13.922	NA	1	1	1	0	1	0	1	4.01643	14.2587
195	0	M	51	2	0	0	54	0.76	12.8706	NA	NA	1	1	0	1	1	0	0.1013	0.1013
196	0	M	48	2	0	0	53	0.82	10.8474	1480	0	1	1	0	0	0	0	5.11431	5.11431
197	0	F	39	2	0	0	53	0.99	10.0014	1200	1	1	1	0	1	0	1	9.15811	12.8159
198	0	F	42	2	0	0	55	1	9.82341	1120	1	1	1	0	0	0	0	11.0883	11.0883
199	0	F	35	2	0	0	56	0.65	6.59001	880	1	1	1	0	0	0	0	7.28816	7.28816
200	0	F	44	1	0	0	51	1	9.74401	1380	0	1	1	0	0	0	0	12.6735	12.6735
201	0	M	50	1	0	0	50	1	4.37509	1080	0	1	1	0	0	0	0	14.6475	14.6475
202	0	M	59	1	0	0	57	0.98	8.61328	NA	NA	1	0	0	1	0	1	0.0109514	14.5517
203	0	M	64	1	0	0	57	0.66	5.19644	790	1	1	1	0	1	1	0	5.16632	5.16632
204	0	M	42	2	0	0	54	0.99	10.1246	NA	NA	1	1	0	1	0	1	7.42779	14.872
205	0	F	59	1	0	0	58	0.61	10.5243	1370	0	1	1	0	0	0	0	5.76044	5.76044
206	0	M	50	1	0	0	58	0.93	5.10883	900	0	1	1	0	1	0	1	7.29363	13.0486
207	0	M	45	1	0	0	55	0.56	2.15195	1020	1	1	1	0	1	0	1	9.16085	14.078
208	0	M	53	2	0	0	55	1	10.8884	928	0	1	1	0	0	0	0	11.603	11.603
209	0	M	64	1	0	0	51	0.46	11.3593	1080	0	1	1	0	0	0	0	12.6735	12.6735
210	0	M	58	1	0	1	54	0.57	12.9172	1260	1	1	1	0	0	0	0	14.3107	14.3107
211	0	F	57	1	0	0	53	0.7	0.643395	645	0	1	1	0	0	0	0	13.0185	13.0185
212	0	M	57	1	0	0	53	0.82	1.9384	1160	0	1	1	0	1	1	0	0.87885	0.87885
213	0	M	48	1	0	0	56	0.77	0.906229	1125	0	1	1	0	0	0	0	12.3532	12.3532
214	0	M	56	1	0	0	52	0.97	0.958248	1380	1	1	1	0	0	0	0	12.0712	12.0712
215	0	F	48	1	0	0	53	0.89	7.68789	490	0	1	1	0	0	0	0	4.69815	4.69815
216	0	F	45	1	0	0	52	0.96	1.64545	1170	0	1	1	0	0	0	0	9.98494	9.98494
217	0	M	66	1	0	0	50	0.39	2.42847	1560	0	1	1	0	0	0	0	9.22108	9.22108
218	0	M	49	1	0	0	55	0.91	7.49624	1210	1	1	1	0	0	0	0	4.07118	4.07118
219	0	M	65	1	0	0	52	0.98	1.61533	930	0	1	1	0	0	0	0	7.13758	7.13758
220	0	M	46	1	0	0	53	0.56	1.82067	900	0	1	1	0	0	0	0	5.74127	5.74127
221	0	F	50	1	0	0	53	0.78	1.93566	1155	0	1	1	0	0	0	0	5.74127	5.74127
222	0	M	53	1	0	0	54	0.49	4.97467	680	0	1	1	0	0	0	0	4.55578	4.55578
223	0	F	61	1	0	0	55	0.54	2.88022	990	1	1	1	0	0	0	0	4.07118	4.07118
224	0	M	54	1	0	1	66	0.62	4.12594	1560	0	1	NA	0	1	0	1	12.668	14.7707
225	0	M	63	1	0	1	68	1	5.01848	1170	NA	1	0	0	1	1	0	3.47981	3.47981
226	0	M	59	1	0	1	63	0.94	2.55168	1102	0	1	1	0	0	0	0	8.41615	8.41615
227	0	M	55	1	0	1	64	0.71	10.9843	NA	1	1	0	0	1	1	1	0.950034	10.0342
228	0	M	51	1	0	1	64	0.59	1.99042	NA	0	NA	NA	0	1	1	0	11.6386	11.6386
229	0	F	52	4	0	0	66	0.87	31.1869	NA	1	2	1	0	1	1	1	6.36277	10.8693
230	0	F	65	2	0	0	69	0.57	3.93703	540	0	2	0	0	1	1	0	7.92882	7.92882
231	0	M	44	3	0	0	66	0.92	9.82615	1070	NA	1	1	0	1	0	1	9.12799	12.1396
232	0	F	67	2	0	0	64	0.58	3.96715	900	1	1	NA	0	1	0	1	6.95414	13.7933
233	0	F	57	1	0	0	61	0.99	10.7324	960	0	1	1	0	0	0	0	8.51745	8.51745
234	0	F	61	1	0	0	61	1	5.41273	1140	0	1	1	0	0	0	0	13.076	13.076
235	0	M	66	1	0	0	69	0.99	4.83504	1260	1	1	1	0	1	1	0	0.251882	0.251882
236	0	M	66	1	0	1	68	0.61	1.70842	1380	0	3	0	0	1	1	0	5.22382	5.22382
237	0	M	48	1	0	0	69	0.79	1.85079	840	0	2	0	0	0	0	0	12.8624	12.8624
238	0	M	66	1	0	0	69	0.81	1.96851	1100	0	1	1	0	0	0	0	12.5339	12.5339
239	0	M	65	1	0	0	69	0.98	1.70842	637	0	1	1	0	1	0	1	8.3833	12.6899
240	0	M	40	1	0	0	66	1	9.47844	900	0	1	1	0	0	0	0	5.0924	5.0924
241	0	F	52	1	0	0	66	0.9	2.99521	1315	1	1	0	0	0	0	0	11.4497	11.4497
242	0	F	54	1	0	0	61	0.89	6.36824	980	1	1	1	0	1	1	1	4.24093	4.49555
243	0	M	31	1	0	0	64	0.98	4.79671	1560	1	1	0	0	0	0	0	5.87543	5.87543
244	0	F	61	1	0	0	66	0.86	4.29569	1200	0	1	1	0	0	0	0	5.0924	5.0924
245	0	M	33	1	0	0	66	0.82	2.09993	1155	0	1	1	0	0	0	0	6.97604	6.97604
246	0	M	38	1	0	0	66	0.96	3.65229	540	0	1	0	0	0	0	0	5.8371	5.8371
247	0	F	70	1	0	0	65	0.81	1.38535	920	0	1	1	0	1	0	1	4.96646	8.32854
248	0	M	65	1	0	1	65	0.95	1.67283	972	0	1	1	0	0	0	0	5.62355	5.62355
249	0	M	65	1	0	1	62	0.94	2.42026	1020	0	1	0	0	1	1	1	5.59069	14.2834
250	0	F	50	2	0	0	60	0.85	13.0267	975	1	1	NA	0	1	1	0	0.205339	0.205339
251	0	F	49	2	0	0	64	0.82	5.0705	1145	0	3	1	0	0	0	0	7.29637	7.29637
252	0	M	56	1	0	0	62	0.93	9.37988	1080	0	1	0	0	0	0	0	14.987	14.987
253	0	F	70	1	0	0	64	0.97	13.3908	795	1	1	0	0	0	0	0	9.06776	9.06776
254	0	M	48	1	0	0	65	0.61	6.91581	900	0	1	0	0	0	0	0	12.8104	12.8104
255	0	M	60	1	0	0	68	0.36	7.93429	1140	1	1	1	0	1	1	1	3.68515	4.39699
256	0	F	58	1	0	0	64	0.92	5.0705	1380	0	NA	0	0	1	1	0	5.71937	5.71937
257	0	M	64	1	0	0	67	1	3.14853	2130	0	1	1	0	0	0	0	14.7242	14.7242
258	0	M	58	1	0	0	60	0.93	6.69952	1215	0	1	0	0	0	0	0	11.9644	11.9644
259	0	F	64	2	0	0	66	0.95	2.78166	1080	0	1	1	0	0	0	0	9.80151	9.80151
260	0	M	61	1	0	0	65	0.44	2.78439	1440	1	2	1	0	1	1	1	0.188912	2.89938
261	0	F	68	2	0	0	67	0.97	6.67214	985	0	2	1	0	1	0	1	5.11978	7.61944
262	0	M	59	1	0	0	64	1	3.2553	1140	0	3	0	0	1	1	1	4.17248	4.19165
263	0	M	34	1	0	0	64	0.98	5.13621	1100	NA	NA	NA	0	1	0	1	0.00273785	9.295
264	0	F	52	1	0	0	67	0.87	1.41821	960	0	NA	NA	0	0	0	0	12.8843	12.8843
265	0	M	44	1	0	0	69	0.97	4.74196	1320	0	2	0	0	0	0	0	8.41889	8.41889
266	0	M	42	1	0	0	65	0.85	9.8809	1190	0	1	1	0	0	0	0	7.76181	7.76181
267	0	F	52	1	0	0	66	0.86	11.8686	830	1	1	1	1	0	0	0	4.4627	4.4627
268	0	F	62	1	0	0	68	0.98	1.80972	1050	0	1	1	0	1	1	1	9.28679	11.2909
269	0	M	68	1	0	0	65	0.92	1.27036	1200	0	1	0	0	1	1	0	12.4298	12.4298
270	0	M	66	1	0	0	67	0.84	3.36208	NA	0	NA	NA	0	0	0	0	10.5818	10.5818
271	0	F	44	1	0	0	60	0.84	1.4757	1045	0	1	1	0	0	0	0	11.1513	11.1513
272	0	M	59	1	0	0	68	0.92	2.99521	1500	1	1	1	0	1	0	1	8.91444	9.42094
273	0	F	57	2	0	0	60	0.98	4.37509	1320	0	3	1	0	0	0	0	5.97399	5.97399
274	0	M	46	1	0	0	60	0.94	2.28337	1300	1	1	1	0	0	0	0	10.2204	10.2204
275	0	M	55	1	0	0	68	1	0.843258	1120	0	1	1	0	0	0	0	9.42094	9.42094
276	0	F	49	1	0	0	69	0.44	2.97878	NA	0	NA	NA	0	0	0	0	9.16359	9.16359
277	0	M	47	1	0	0	67	0.67	2.45311	930	0	2	1	0	1	0	1	2.21766	9.13073
278	0	M	58	1	0	0	65	0.9	6.35729	1110	0	1	1	0	0	0	0	9.28953	9.28953
279	0	F	50	1	0	0	65	0.47	9.62902	1110	1	2	0	0	1	0	1	0.0657084	6.23682
280	0	M	68	1	0	0	62	0.8	7.01437	930	1	2	0	0	1	1	0	4.59685	4.59685
281	0	M	66	1	0	0	69	1	2.1629	895	0	1	1	0	0	0	0	8.55031	8.55031
282	0	F	56	1	0	0	65	0.71	5.26762	855	0	1	0	0	0	0	0	5.37988	5.37988
283	0	M	44	1	0	0	69	0.66	2.43943	1020	0	1	1	0	0	0	0	7.80561	7.80561
284	0	M	63	1	0	0	68	0.56	3.32923	NA	0	NA	NA	0	0	0	0	6.46954	6.46954
285	0	M	53	1	0	0	67	1	2.05886	780	1	1	1	0	0	0	0	9.16359	9.16359
286	0	M	56	1	0	0	65	0.87	4.76934	1170	1	1	0	0	0	0	0	5.37988	5.37988
287	0	F	51	1	0	0	69	0.52	3.89049	750	0	1	0	1	0	0	0	7.75359	7.75359
288	0	M	65	1	0	0	65	0.74	3.78097	860	0	1	1	0	1	1	1	5.59069	7.0089
289	0	F	52	1	0	0	64	0.96	2.21218	1065	0	1	0	0	0	0	0	9.06776	9.06776
290	0	M	64	1	0	0	65	0.72	0.947296	1250	1	1	1	0	1	1	0	1.30048	1.30048
291	0	F	56	1	0	0	66	0.92	2.68857	1145	0	NA	1	0	0	0	0	7.24435	7.24435
292	0	M	71	1	0	0	62	0.78	4.89802	970	1	2	1	0	0	0	0	6.08077	6.08077
293	0	F	54	1	0	0	69	0.62	1.16085	1122	0	1	1	1	0	0	0	7.7755	7.7755
294	0	F	42	1	0	0	68	0.93	1.68378	725	0	1	0	0	1	0	1	3.24435	7.35661
295	0	M	62	1	0	0	62	0.46	1.16359	1326	1	2	0	0	0	0	0	7.96715	7.96715
296	0	M	59	1	0	0	64	0.38	2.00958	1380	0	3	1	0	0	0	0	7.29637	7.29637
297	0	M	53	2	0	0	69	0.4	3.48528	1100	0	1	1	0	0	0	0	4.15332	4.15332
298	0	M	69	1	0	0	65	0.85	0.317591	945	0	1	1	0	0	0	0	7.88227	7.88227
299	0	F	45	1	0	0	68	0.58	2.81725	825	0	1	0	0	0	0	0	6.51061	6.51061
300	0	F	63	1	0	0	63	0.93	5.18823	1341	0	1	1	0	0	0	0	4.37782	4.37782
301	0	M	50	1	0	0	62	0.85	1.24572	803	0	1	1	0	0	0	0	6.81999	6.81999
302	0	M	71	1	0	0	67	0.9	1.99316	1360	1	1	1	0	0	0	0	5.47296	5.47296
303	0	F	58	1	0	0	63	0.97	2.79261	1030	0	1	1	0	0	0	0	4.70637	4.70637
304	0	M	63	1	0	0	62	0.76	1.77413	975	0	1	0	0	0	0	0	5.74949	5.74949
305	0	M	57	1	0	0	69	0.84	0.651608	NA	0	1	1	0	0	0	0	5.99316	5.99316
306	0	M	71	1	0	0	67	1	3.79192	930	1	1	1	0	0	0	0	4.95825	4.95825
307	0	M	58	1	0	0	67	0.43	1.0924	855	0	1	1	0	0	0	0	5.47296	5.47296
308	0	F	55	1	0	0	69	1	3.58111	1100	0	1	0	0	0	0	0	4.10951	4.10951
309	0	M	51	1	0	0	63	0.84	1.40999	1040	0	1	NA	0	0	0	0	5.2731	5.2731
310	0	M	63	1	0	1	62	0.73	2.84189	960	1	1	1	0	1	1	0	11.7235	11.7235
311	0	F	73	2	0	0	68	0.95	5.54141	1790	1	1	1	0	1	1	1	2.97057	4.48734
312	0	M	61	2	0	0	64	0.59	13.2868	NA	0	2	NA	0	1	0	1	2.04791	10.6256
313	0	M	49	2	0	0	64	0.93	19.9863	1060	1	2	NA	0	0	0	0	10.6256	10.6256
314	0	M	68	2	0	0	65	0.47	10.8802	966	1	NA	1	0	1	1	0	0.375086	0.375086
315	0	F	48	2	0	0	67	0.71	18.987	1365	1	1	1	0	0	0	0	9.82615	9.82615
316	0	M	54	1	0	0	65	0.91	15.0171	1045	0	1	1	0	0	0	0	12.3751	12.3751
317	0	F	64	2	0	0	63	1	16.2765	2210	1	1	1	0	1	1	0	5.27036	5.27036
318	0	M	60	2	0	0	67	0.98	0.232717	1185	1	1	1	0	0	0	0	7.94524	7.94524
319	0	F	51	2	0	0	67	0.65	9.22382	975	0	1	0	0	1	0	1	10.1848	12.4189
320	0	M	56	1	0	0	63	0.83	11.3593	1100	0	NA	1	0	1	0	1	7.97536	10.6366
321	0	F	37	1	0	0	65	0.65	11.5811	875	1	1	1	1	1	0	1	0.711841	10.1684
322	0	F	56	1	0	0	66	0.88	7.72895	1080	0	1	1	0	1	1	0	11.2827	11.2827
323	0	F	45	1	0	0	63	0.83	4.90349	2040	0	1	1	0	1	0	1	2.81725	13.6728
324	0	M	59	1	0	0	69	0.99	2.89665	600	0	1	1	0	1	1	0	3.70705	3.70705
325	0	F	62	1	0	0	62	0.82	8.70089	942	0	1	1	0	0	0	0	10.9405	10.9405
326	0	M	64	1	0	0	63	0.99	2.68036	1140	0	1	1	0	1	1	0	0.120465	0.120465
327	0	M	69	1	0	0	63	0.4	8.55305	2160	NA	2	0	0	1	1	0	5.67556	5.67556
328	0	M	56	1	0	0	61	0.97	3.68789	720	0	1	1	0	1	0	1	0.344969	13.076
329	0	M	66	1	0	0	68	0.88	5.36071	840	0	1	0	0	1	1	0	8.80767	8.80767
330	0	M	61	1	0	0	68	0.96	3.92608	1020	0	1	0	0	1	0	1	6.17385	13.1417
331	0	M	54	1	0	0	66	0.92	3.7399	1350	0	1	1	0	0	0	0	13.2156	13.2156
332	0	M	52	1	0	0	66	0.83	4.29021	1200	NA	1	1	0	1	0	1	3.83573	13.7495
333	0	M	55	1	0	0	66	0.99	2.3217	1260	1	1	0	0	0	0	0	12.9309	12.9309
334	0	M	61	1	0	0	66	0.82	33.0459	NA	1	1	1	0	1	1	1	0.0328542	1.50856
335	0	M	65	1	0	0	65	0.92	2.43395	1080	0	2	1	0	1	1	1	7.55921	12.011
336	0	F	67	1	0	0	64	1	2.94867	1320	0	1	1	0	0	0	0	13.7522	13.7522
337	0	F	53	1	0	0	65	0.95	0.95551	1255	0	1	1	0	1	1	0	6.12183	6.12183
338	0	F	55	1	0	0	68	1	2.95414	NA	0	1	1	0	1	0	1	3.4141	11.2827
339	0	F	61	2	0	0	69	1	5.51403	690	0	2	0	0	0	0	0	5.30869	5.30869
340	0	M	62	1	0	0	68	0.95	5.09788	1335	1	1	0	0	1	1	0	3.46064	3.46064
341	0	M	59	1	0	0	62	0.43	2.5462	1128	0	1	1	0	1	1	1	1.29227	4.00274
342	0	F	48	1	0	0	68	0.76	2.29158	NA	0	1	1	0	1	0	1	8.92266	11.1786
343	0	F	59	1	0	0	66	0.39	2.5024	900	0	NA	0	0	1	0	1	3.33196	10.8227
344	0	F	53	1	0	0	63	0.96	2.07529	990	NA	1	1	0	1	0	1	3.30185	11.165
345	0	F	69	1	0	0	68	0.92	6.6037	880	1	1	1	0	1	1	0	3.15948	3.15948
346	0	F	59	1	0	0	63	0.42	4.86242	1200	1	3	0	0	0	0	0	7.98357	7.98357
347	0	M	60	1	0	0	67	0.88	1.013	960	0	1	0	0	0	0	0	11.6961	11.6961
348	0	M	38	1	0	0	69	1	6.53525	1229	1	1	1	0	0	0	0	9.91102	9.91102
349	0	M	44	1	0	0	68	0.62	5.45106	2300	1	1	1	0	0	0	0	7.38398	7.38398
350	0	F	58	1	0	0	63	0.67	2.97331	1240	0	1	1	0	0	0	0	10.6366	10.6366
351	0	M	60	1	0	0	64	0.46	3.97262	1300	0	1	0	0	0	0	0	11.0253	11.0253
352	0	M	58	1	0	0	68	0.96	3.09377	1100	0	1	1	0	0	0	0	9.7358	9.7358
353	0	F	29	1	0	0	66	0.49	1.83162	1095	0	2	0	0	1	0	1	9.29227	10.6092
354	0	M	46	1	0	0	67	0.86	1.93292	1875	NA	1	1	0	0	0	0	9.82341	9.82341
355	0	M	61	1	0	0	69	0.94	4.7885	1325	1	1	1	0	0	0	0	9.72485	9.72485
356	0	F	59	1	0	0	61	0.82	1.08419	1470	0	1	1	0	0	0	0	9.82615	9.82615
357	0	F	70	1	0	0	69	0.98	1.10062	1083	0	1	1	0	1	1	0	8.39425	8.39425
358	0	M	51	1	0	0	60	1	4.68446	870	0	1	1	0	0	0	0	5.79055	5.79055
359	0	M	66	1	0	0	69	0.91	4.98015	1187	0	1	NA	0	1	0	1	4.78576	7.38672
360	0	M	70	1	0	0	67	0.9	3.18138	1440	0	1	1	0	0	0	0	9.9603	9.9603
361	0	F	57	1	0	0	69	0.95	0.824093	1090	0	1	1	0	0	0	0	9.72485	9.72485
362	0	M	50	1	0	0	67	0.63	2.22861	910	0	1	0	0	0	0	0	7.58111	7.58111
363	0	F	58	1	0	0	66	0.78	3.08008	890	0	1	1	0	0	0	0	7.24435	7.24435
364	0	M	67	1	0	0	68	0.46	1.34155	1675	0	1	0	0	0	0	0	8.30664	8.30664
365	0	M	61	1	0	0	60	0.88	1.52772	1725	0	1	0	0	0	0	0	8.55852	8.55852
366	0	M	53	1	0	0	63	0.88	2.14921	960	1	3	0	0	0	0	0	7.98357	7.98357
367	0	M	66	1	0	0	60	0.58	2.65845	1070	0	1	0	0	1	1	0	4.44079	4.44079
368	0	M	74	1	0	0	68	0.95	2.59001	1230	0	1	1	0	0	0	0	6.93224	6.93224
369	0	M	76	1	0	0	63	0.61	2.99795	955	0	1	0	0	0	0	0	8.19165	8.19165
370	0	M	40	1	0	0	69	0.93	1.46201	1170	0	1	1	0	0	0	0	7.80561	7.80561
371	0	F	51	1	0	0	67	0.59	1.78508	1490	0	2	0	0	0	0	0	7.23888	7.23888
372	0	F	63	1	0	0	69	0.98	2.25051	1220	0	1	1	0	0	0	0	6.67488	6.67488
373	0	F	69	1	0	0	69	0.61	5.8152	NA	1	1	1	0	1	1	1	0.175222	1.21013
374	0	M	47	1	0	1	60	0.95	0.388775	630	0	1	1	0	0	0	0	8.44353	8.44353
375	0	M	49	1	0	0	68	0.96	3.90965	820	1	1	1	1	1	1	1	1.23751	1.73032
376	0	M	50	1	0	0	65	0.98	1.3306	810	0	1	0	0	0	0	0	7.52909	7.52909
377	0	F	30	1	0	0	69	0.66	4.23272	1308	0	1	1	0	0	0	0	4.39699	4.39699
378	0	F	48	1	0	0	63	0.83	1.74675	1300	0	1	1	0	0	0	0	7.52088	7.52088
379	0	F	67	1	0	0	68	0.99	5.35797	975	1	1	1	0	1	0	1	0.462697	6.22861
380	0	F	62	1	0	0	67	0.94	1.54415	1245	0	2	0	0	0	0	0	7.23888	7.23888
381	0	M	49	1	0	0	62	0.51	2.33265	1045	1	1	1	0	1	1	0	0.503765	0.503765
382	0	M	67	1	0	0	69	0.77	5.00479	985	1	1	1	0	0	0	0	6.67488	6.67488
383	0	F	64	1	0	0	64	0.84	0.829569	1670	0	1	1	0	0	0	0	6.32991	6.32991
384	0	M	37	1	0	0	68	0.96	9.86174	690	0	1	1	0	0	0	0	4.77481	4.77481
385	0	F	50	1	0	0	67	0.89	3.15127	1445	1	1	1	0	0	0	0	4.24367	4.24367
386	0	F	37	1	0	0	61	0.86	1.60438	900	0	2	1	1	0	0	0	5.26215	5.26215
387	0	M	47	1	0	0	67	0.72	0.944559	960	1	1	1	0	0	0	0	5.90828	5.90828
388	0	M	46	1	0	0	66	0.63	0.848734	900	NA	3	1	0	0	0	0	6.04791	6.04791
389	0	F	54	1	0	0	61	0.99	2.14921	875	1	1	0	1	0	0	0	5.65092	5.65092
390	0	F	60	1	0	0	61	0.54	1.82888	1080	0	1	1	0	0	0	0	4.47091	4.47091
391	0	M	60	1	0	0	63	0.7	2.37919	758	0	NA	1	0	0	0	0	5.2731	5.2731
392	0	F	37	1	0	0	69	0.66	1.73854	785	0	1	0	0	0	0	0	4.23819	4.23819
393	0	M	74	1	0	0	67	0.5	5.53046	710	0	2	0	0	0	0	0	5.05681	5.05681
394	0	M	58	1	0	1	53	0.96	1.577	1180	0	3	1	0	1	0	1	9.75222	12.4846
395	0	M	58	2	0	1	55	0.8	13.7769	960	1	1	0	0	1	1	1	11.488	11.707
396	0	M	55	1	0	0	59	0.99	9.75496	1030	0	1	0	0	0	0	0	9.19644	9.19644
397	0	F	47	1	0	0	58	0.96	1.3744	1305	0	2	1	0	0	0	0	9.77687	9.77687
398	0	M	41	1	0	0	51	0.73	1.48665	1155	0	1	0	0	0	0	0	8.33128	8.33128
399	0	M	45	1	0	0	51	0.82	1.42916	885	0	1	0	0	0	0	0	8.33128	8.33128
400	0	F	65	1	0	1	52	0.79	6.47775	1140	0	1	0	0	1	0	1	7.78645	14.7707
401	0	F	51	1	0	0	57	0.82	3.1896	840	0	2	0	0	0	0	0	12.271	12.271
402	0	M	50	1	0	0	58	0.89	7.34839	1440	0	2	0	0	1	0	1	12.4025	12.835
403	0	F	54	2	0	0	61	0.93	7.718	1090	0	1	0	0	0	0	0	4.34771	4.34771
404	0	M	71	2	0	0	69	0.59	9.87543	840	1	1	1	0	1	1	1	0.479124	0.933607
405	0	F	47	2	0	0	64	0.7	6.25873	960	1	1	1	0	0	0	0	6.32991	6.32991
406	0	M	45	2	0	0	60	1	14.4339	795	0	NA	1	0	0	0	0	7.94524	7.94524
407	0	F	57	1	0	0	61	0.81	8.24914	930	1	NA	NA	0	1	1	1	0.0355921	11.9644
408	0	M	63	1	0	0	69	0.6	6.72142	840	0	NA	1	0	1	0	1	3.27173	12.5339
409	0	F	62	1	0	0	66	0.63	9.76044	1020	1	1	0	0	0	0	0	10.4312	10.4312
410	0	M	68	1	0	0	62	0.84	4.57495	960	1	1	0	0	1	1	0	11.9918	11.9918
411	0	M	64	1	0	0	64	0.56	5.88364	1140	0	1	NA	0	0	0	0	14.0287	14.0287
412	0	M	59	1	0	0	67	0.95	5.42368	1080	0	1	1	0	1	1	1	0.17796	4.12868
413	0	M	64	1	0	0	69	0.38	5.859	1290	0	1	0	0	1	1	0	11.3676	11.3676
414	0	M	55	1	0	0	62	0.94	8.53114	1680	0	1	1	0	0	0	0	12.0876	12.0876
415	0	M	69	1	0	0	67	0.98	7.68515	1080	0	NA	NA	0	1	1	0	3.1896	3.1896
416	0	M	67	2	0	0	66	0.63	3.09651	900	1	1	1	0	1	1	1	5.90281	9.10335
417	0	M	49	1	0	0	60	1	3.91513	1140	1	1	0	0	1	1	0	11.5729	11.5729
418	0	M	48	1	0	0	63	0.89	2.86927	1620	0	2	1	0	0	0	0	12.5749	12.5749
419	0	M	67	1	0	0	62	0.88	2.76249	1320	1	1	NA	0	0	0	0	12.0876	12.0876
420	0	F	59	1	0	0	67	0.79	2.68857	NA	0	NA	1	0	1	1	0	1.34428	1.34428
421	0	M	68	1	0	0	69	0.96	2.69131	1010	0	1	0	0	0	0	0	11.6359	11.6359
422	0	M	60	1	0	0	66	0.61	5.9603	1360	1	NA	1	0	1	1	0	1.54141	1.54141
423	0	F	62	1	0	0	66	0.8	5.67556	1140	0	1	1	0	0	0	0	9.48939	9.48939
424	0	F	48	1	0	0	66	0.96	1.95483	880	0	1	1	0	0	0	0	11.6277	11.6277
425	0	M	55	1	0	0	63	0.76	1.42916	1345	0	1	1	0	0	0	0	11.7344	11.7344
426	0	F	65	1	0	0	67	0.99	9.44559	830	1	1	1	0	0	0	0	4.24367	4.24367
427	0	M	63	1	0	0	66	0.79	1.78508	1395	0	1	NA	0	0	0	0	10.6092	10.6092
428	0	M	61	1	0	0	68	0.57	5.40726	940	1	1	0	0	1	0	1	1.0705	6.9076
429	0	M	59	1	0	0	64	0.99	1.09788	1095	0	NA	NA	0	1	1	0	5.77139	5.77139
430	0	F	55	1	0	0	65	0.75	3.15127	1010	0	1	1	0	0	0	0	9.82067	9.82067
431	0	M	54	2	0	0	61	0.82	6.83094	1200	0	1	0	0	0	0	0	5.48118	5.48118
432	0	M	54	1	0	0	62	0.58	0.350445	945	NA	1	NA	0	1	0	1	1.99042	10.7214
433	0	M	70	1	0	0	67	1	2.08077	1232	1	1	1	0	0	0	0	9.9603	9.9603
434	0	M	57	1	0	0	61	0.87	1.54141	880	0	2	1	0	0	0	0	8.20808	8.20808
435	0	F	78	1	0	0	69	0.94	3.30185	1170	1	1	1	0	0	0	0	6.66119	6.66119
436	0	F	56	1	0	0	64	0.81	2.25051	1055	1	1	1	1	0	0	0	6.7488	6.7488
437	0	M	71	1	0	0	64	0.58	1.98768	855	0	1	1	0	0	0	0	8.1013	8.1013
438	0	F	51	1	0	0	61	0.99	1.56057	660	0	1	1	0	0	0	0	6.94593	6.94593
439	0	M	60	1	0	0	68	0.83	2.91581	1180	0	1	1	0	0	0	0	4.1232	4.1232
440	0	M	70	1	0	0	67	0.67	9.44559	NA	0	NA	0	1	1	0	1	0.752909	12.4189
441	0	F	43	1	0	0	60	0.85	6.4668	1080	1	1	1	0	0	0	0	11.937	11.937
442	0	M	58	1	0	0	64	1	1.53867	1880	0	1	1	0	0	0	0	6.7488	6.7488
443	0	M	60	1	0	0	69	0.55	1.92197	615	0	NA	NA	0	1	0	1	2.20123	4.04654
444	0	F	44	1	0	0	69	0.99	4.06571	1680	0	1	1	0	0	0	0	11.7919	11.7919
445	0	M	59	1	0	0	66	0.91	2.90212	1470	1	1	1	0	1	1	0	4.45996	4.45996
446	0	F	71	2	0	0	65	0.7	10.2587	875	NA	NA	1	0	1	1	0	3.53183	3.53183
447	0	F	57	2	0	0	67	0.66	9.47296	1230	0	1	0	0	1	1	0	0.66256	0.66256
448	0	M	71	2	0	0	61	0.72	5.44832	805	0	1	0	0	1	1	0	3.80835	3.80835
449	0	M	38	3	0	0	64	0.78	19.6797	1800	1	1	1	0	1	0	1	2.89117	13.2074
450	0	M	60	2	0	0	64	0.9	13.41	1215	0	1	1	0	0	0	0	8.1013	8.1013
451	0	F	49	1	0	0	64	0.52	7.85763	1260	1	2	NA	0	1	0	1	0.643395	14.4285
452	0	F	61	1	0	0	61	0.59	7.46612	1090	1	1	1	0	0	0	0	14.3682	14.3682
453	0	F	58	1	0	0	64	0.39	8.53662	1480	1	1	1	0	0	0	0	13.2074	13.2074
454	0	F	52	2	0	0	69	0.96	8.68172	1320	1	1	1	0	1	0	1	0.00273785	14.2779
455	0	F	62	1	0	0	64	0.79	8.86242	1320	0	NA	1	0	0	0	0	14.0287	14.0287
456	0	F	56	1	0	0	66	0.73	8.64887	1140	NA	1	1	0	1	1	1	0.00821355	8.84052
457	0	F	41	1	0	0	69	0.95	12.6708	915	1	1	1	0	1	0	1	7.06092	9.24298
458	0	F	64	1	0	0	67	0.94	3.47433	1320	1	1	1	0	1	1	0	0.320329	0.320329
459	0	F	72	1	0	0	62	0.9	6.42847	1200	1	1	NA	0	1	1	0	0.15332	0.15332
460	0	F	55	1	0	1	61	0.77	1.42642	1150	0	3	1	0	1	0	1	6.36003	14.9541
461	0	M	54	1	0	0	61	0.51	2.55441	1320	1	1	0	0	1	1	1	3.68515	12.4025
462	0	M	72	1	0	0	62	0.93	2.17659	960	0	1	NA	0	1	1	0	5.16906	5.16906
463	0	M	66	1	0	0	65	0.95	1.5332	1200	NA	2	1	0	1	1	1	0.0438056	10.7105
464	0	F	62	1	0	0	68	0.83	2.16838	1020	0	1	1	0	1	1	0	6.70773	6.70773
465	0	M	60	1	0	0	67	0.88	2.54073	720	1	2	1	0	1	1	0	0.142368	0.142368
466	0	M	66	1	0	0	67	0.7	3.8412	1380	1	2	1	0	1	1	1	4.82957	5.80151
467	0	M	58	1	0	0	61	0.27	4.55852	810	0	1	0	0	0	0	0	11.1102	11.1102
468	0	M	64	1	0	0	69	0.5	6.92129	1380	1	NA	NA	0	1	1	0	8.13963	8.13963
469	0	F	58	1	0	0	64	0.98	2.1629	1633	0	1	1	0	1	0	1	6.423	12.3395
470	0	M	60	1	0	0	62	0.98	3.42505	1440	0	1	0	0	0	0	0	11.4962	11.4962
471	0	F	55	1	0	0	65	0.98	6.00411	1205	1	1	1	0	0	0	0	7.88227	7.88227
472	0	F	68	1	0	0	68	0.73	4.63518	1040	0	NA	NA	0	1	1	1	4.91444	6.23135
473	0	F	65	1	0	0	64	0.82	6.40383	855	0	1	0	1	0	0	0	5.7796	5.7796
474	0	F	63	1	0	0	68	0.85	2.19849	1465	0	1	1	0	0	0	0	11.2827	11.2827
475	0	M	63	1	0	0	62	0.74	3.50445	920	0	NA	NA	0	0	0	0	9.85079	9.85079
476	0	M	75	1	0	0	67	0.89	1.56057	1130	0	3	1	0	1	1	0	8.85695	8.85695
477	0	M	70	1	0	0	64	0.85	1.39357	1235	0	1	1	0	1	1	0	5.85352	5.85352
478	0	M	62	1	0	0	62	1	1.013	1235	0	1	1	0	1	0	1	7.9206	9.85079
479	0	M	58	1	0	0	60	0.96	1.83984	974	0	1	1	0	1	0	1	4.68994	10.0315
480	0	M	39	2	0	0	60	1	1.63997	825	1	1	1	0	1	0	1	6.6037	10.0315
481	0	F	73	1	0	0	61	0.24	6.06434	1220	0	1	0	0	0	0	0	4.34771	4.34771
482	0	M	55	1	0	0	62	0.91	4.48186	1015	0	1	0	0	1	1	0	3.47707	3.47707
483	0	F	42	1	0	0	65	0.93	2.02875	570	0	1	0	0	1	0	1	4.93087	7.52909
484	0	M	55	1	0	0	60	0.8	1.27036	1080	0	1	1	0	0	0	0	7.94524	7.94524
485	0	M	56	1	0	0	66	0.29	4.19713	705	1	1	1	0	0	0	0	6.13552	6.13552
486	0	M	75	1	0	0	65	0.97	1.03491	1515	0	1	0	0	0	0	0	7.72074	7.72074
487	0	F	68	1	0	0	64	0.58	4.10404	1080	0	2	1	0	0	0	0	4.55305	4.55305
488	0	M	65	1	0	0	62	0.63	3.41958	800	1	1	0	0	0	0	0	5.06776	5.06776
489	0	M	67	1	0	0	67	0.47	3.99726	680	0	1	0	0	0	0	0	4.73374	4.73374
490	0	F	52	1	0	0	67	0.97	1.66461	NA	1	NA	NA	0	0	0	0	4.73374	4.73374
491	0	F	64	1	0	0	62	0.97	4.01643	960	0	1	1	1	1	1	0	2.50787	2.50787
492	0	F	46	1	0	0	63	0.8	2.91855	660	0	1	0	0	0	0	0	4.03559	4.03559
493	0	F	54	1	0	0	69	0.99	8.27379	900	0	1	1	0	0	0	0	4.04654	4.04654
494	0	M	54	1	0	0	60	0.54	2.82272	930	0	1	1	0	0	0	0	4.32033	4.32033
495	0	F	60	1	0	0	63	0.79	3.23888	1045	1	1	1	1	0	0	0	4.37782	4.37782
496	0	M	69	1	0	0	63	0.67	7.52635	420	0	NA	NA	0	0	0	0	4.03559	4.03559
497	0	M	50	1	0	1	74	0.99	1.43463	900	0	1	1	0	1	0	1	0.457221	6.66119
498	0	F	57	1	0	1	72	0.91	5.69747	1320	0	2	1	0	0	0	0	12.1999	12.1999
499	0	F	64	1	0	1	70	0.61	1.54962	1140	0	1	0	0	1	0	1	4.1807	12.6872
500	0	M	52	1	0	1	73	0.92	6.49966	995	1	1	1	1	1	1	0	5.54962	5.54962
501	0	M	73	1	0	0	74	0.42	5.36345	1325	1	1	0	0	1	0	1	0.221766	10.5352
502	0	M	55	2	0	0	70	0.99	11.7372	2010	1	1	1	0	1	0	1	5.73032	10.4668
503	0	M	48	2	0	0	71	0.98	14.0808	970	0	3	1	0	0	0	0	4.43532	4.43532
504	0	M	61	1	0	0	70	0.77	11.3676	960	0	1	1	0	0	0	0	10.4668	10.4668
505	0	M	65	1	0	1	71	0.99	4.78029	1080	0	1	1	0	0	0	0	14.0698	14.0698
506	0	M	70	1	0	0	73	0.99	4.69268	1440	1	1	1	0	1	1	1	0.741958	12.5695
507	0	M	69	2	0	0	71	0.99	5.34702	875	0	1	1	0	0	0	0	5.54689	5.54689
508	0	M	56	1	0	0	72	0.74	8.90623	NA	0	1	1	0	1	1	0	0.73922	0.73922
509	0	M	64	1	0	0	70	0.96	1.91923	NA	0	2	1	0	1	1	1	8.47365	10.1218
510	0	M	72	1	0	0	70	0.92	4.17248	765	1	1	0	1	0	0	0	8.01916	8.01916
511	0	M	60	1	0	0	71	0.83	2.8282	1040	0	1	1	0	0	0	0	5.85079	5.85079
512	0	F	76	1	0	0	73	0.87	2.45585	1320	0	1	1	0	1	1	0	5.62902	5.62902
513	0	M	57	1	0	0	74	0.98	1.36071	1110	NA	1	1	0	0	0	0	7.04723	7.04723
514	0	M	63	1	0	1	70	0.93	1.12252	1208	0	1	1	0	0	0	0	7.47707	7.47707
515	0	F	67	1	0	0	73	0.96	0.780287	1245	0	1	1	0	1	1	0	6.22587	6.22587
516	0	F	72	1	0	0	74	0.45	5.44011	585	0	1	0	0	0	0	0	5.2512	5.2512
517	0	F	76	1	0	0	73	0.82	3.71253	1040	1	1	1	0	0	0	0	6.0835	6.0835
518	0	F	59	1	0	0	74	0.69	1.86995	1620	0	1	0	0	0	0	0	4.96099	4.96099
519	0	M	67	2	0	0	77	1	9.85626	1500	0	1	1	0	1	1	0	5.89185	5.89185
520	0	F	60	1	0	0	76	1	5.30048	1040	0	1	1	0	0	0	0	13.8234	13.8234
521	0	M	67	1	0	0	75	0.71	5.16632	2040	0	2	0	0	0	0	0	13.1307	13.1307
522	0	M	50	1	0	1	78	0.67	8.96372	1230	1	2	0	0	1	0	1	7.55373	9.3744
523	0	M	72	1	0	0	77	0.97	4.03285	NA	NA	NA	NA	0	1	1	0	0.0438056	0.0438056
524	0	F	66	1	0	0	76	0.72	3.07187	1065	0	1	0	0	1	0	1	2.72416	5.70021
525	0	M	52	1	0	0	78	0.91	2.07529	1030	1	1	1	0	1	1	1	1.33607	3.77823
526	0	M	64	1	0	1	78	0.96	5.71116	1230	0	3	1	0	0	0	0	4.24367	4.24367
527	0	M	65	1	0	1	72	0.78	2.52977	875	1	1	1	0	0	0	0	5.20192	5.20192
528	0	M	63	1	0	1	79	0.87	6.77618	1440	0	1	1	0	1	0	1	6.40657	12.345
529	0	F	48	1	0	1	79	0.97	6.57084	1440	1	NA	1	1	1	1	1	0.903491	6.61465
530	0	F	60	3	0	0	71	0.78	22.8145	1260	0	1	1	0	0	0	0	4.26557	4.26557
531	0	M	58	1	0	0	70	0.83	6.17385	825	1	2	0	0	0	0	0	6.40383	6.40383
532	0	M	63	2	0	0	73	0.94	8.4627	1280	0	1	1	0	1	0	1	5.55236	6.17385
533	0	M	68	1	0	0	71	0.94	5.8809	1280	1	1	1	0	1	1	0	9.32238	9.32238
534	0	M	51	1	0	0	74	0.92	5.05681	1350	1	1	0	0	1	0	1	8.1807	13.7687
535	0	M	64	1	0	0	70	0.52	10.2888	NA	0	1	0	0	0	0	0	8.92539	8.92539
536	0	F	73	1	0	0	72	0.8	5.96304	1500	1	1	0	0	1	1	0	7.33196	7.33196
537	0	F	64	1	0	0	73	0.98	12.063	1240	1	3	1	0	0	0	0	5.45654	5.45654
538	0	F	68	1	0	0	72	0.87	4.72553	NA	0	2	1	0	0	0	0	11.5483	11.5483
539	0	F	71	1	0	0	74	0.75	5.00753	1380	NA	1	1	0	1	0	1	9.60986	11.0746
540	0	M	38	2	0	0	72	0.74	9.66461	795	0	1	1	0	0	0	0	4.76386	4.76386
541	0	F	46	1	0	0	74	0.64	7.87132	1200	1	NA	0	0	1	1	1	5.6564	6.95962
542	0	M	62	1	0	0	70	0.93	4.63792	1440	0	1	1	0	1	1	0	0.476386	0.476386
543	0	F	58	1	0	0	71	0.99	1.13073	790	0	1	0	0	0	0	0	12.0192	12.0192
544	0	F	57	1	0	0	72	0.78	6.28337	1340	1	1	1	0	1	0	1	2.94045	10.1492
545	0	M	71	1	0	0	72	0.95	2.11088	1290	0	1	1	0	0	0	0	11.4305	11.4305
546	0	F	57	1	0	0	72	0.91	6.77344	1028	1	1	1	0	0	0	0	7.86037	7.86037
547	0	M	60	1	0	0	73	0.84	4.89802	632	1	1	0	0	1	1	0	1.85079	1.85079
548	0	M	71	1	0	0	73	0.8	5.3744	1515	NA	1	0	0	1	1	1	4.64066	4.70089
549	0	M	75	1	0	0	74	0.67	2.00958	NA	0	NA	NA	0	1	0	1	2.74606	11.7426
550	0	F	58	1	0	0	72	0.92	5.33607	743	0	1	1	0	1	0	1	7.3347	7.86037
551	0	F	57	1	0	0	71	0.77	2.48871	1050	1	1	1	0	1	1	0	4.73648	4.73648
552	0	M	48	1	0	0	73	0.8	6.28884	770	0	1	0	0	0	0	0	7.12115	7.12115
553	0	M	61	1	0	0	70	0.81	0.944559	1110	0	1	1	0	1	0	1	0.922656	11.3374
554	0	M	61	1	0	0	71	0.63	6.65572	1185	0	3	0	0	0	0	0	9.86174	9.86174
555	0	M	72	1	0	0	70	0.97	1.20465	NA	0	1	1	0	1	1	0	10.3956	10.3956
556	0	M	54	1	0	0	70	0.89	5.18823	1135	0	2	0	0	0	0	0	6.40383	6.40383
557	0	F	66	1	0	0	72	0.96	9.06229	1100	1	1	1	0	0	0	0	6.74333	6.74333
558	0	M	57	1	0	0	74	0.66	1.46749	1935	0	1	1	0	1	0	1	7.91786	9.33881
559	0	M	63	1	0	0	71	0.98	4.59138	1045	0	1	1	0	0	0	0	6.47775	6.47775
560	0	M	73	1	0	0	70	0.96	2.14374	1740	0	1	1	0	0	0	0	8.96372	8.96372
561	0	M	59	1	0	0	72	0.67	4.28747	855	0	2	1	0	0	0	0	6.95962	6.95962
562	0	M	68	1	0	0	70	0.88	2.987	1100	0	1	0	0	0	0	0	8.92539	8.92539
563	0	M	70	1	0	0	72	1	3.89322	860	0	1	1	0	1	1	0	5.60164	5.60164
564	0	M	70	1	0	0	74	0.78	1.57426	885	1	1	1	0	1	1	0	7.9781	7.9781
565	0	M	69	1	0	0	74	0.58	4.57221	1260	0	1	1	0	1	1	0	2.42574	2.42574
566	0	M	55	1	0	0	74	0.67	2.27515	870	0	2	1	0	1	0	1	6.75428	9.02669
567	0	M	68	1	0	0	74	0.93	4.59138	840	1	1	0	0	0	0	0	5.2512	5.2512
568	0	M	63	1	0	0	72	0.54	2.51335	1030	1	1	1	0	0	0	0	7.69062	7.69062
569	0	M	69	1	0	0	73	0.99	4.4052	1370	0	1	1	0	0	0	0	5.61533	5.61533
570	0	M	76	1	0	0	73	0.94	3.72348	945	1	1	1	0	1	1	0	2.70773	2.70773
571	0	M	64	1	0	0	72	0.86	3.68515	1345	0	2	1	0	0	0	0	7.69062	7.69062
572	0	M	52	1	0	0	74	0.92	1.66735	NA	0	1	1	0	0	0	0	7.01985	7.01985
573	0	F	60	1	0	0	72	0.89	1.95483	1160	1	2	1	1	0	0	0	7.2909	7.2909
574	0	M	54	1	0	0	72	0.55	1.8371	875	0	2	0	0	0	0	0	5.72485	5.72485
575	0	F	55	1	0	0	70	0.87	2.02327	1210	0	2	1	0	1	1	0	0.848734	0.848734
576	0	F	63	1	0	0	74	0.77	1.11978	1080	0	1	0	0	0	0	0	6.38193	6.38193
577	0	M	63	1	0	0	73	0.94	1.6783	810	1	1	1	0	1	0	1	4.72553	6.17385
578	0	M	65	1	0	0	74	0.68	1.4538	890	0	1	0	0	0	0	0	5.11431	5.11431
579	0	M	29	2	0	0	72	0.74	1.99863	1670	1	1	1	1	0	0	0	5.13895	5.13895
580	0	M	68	1	0	0	74	0.95	2.1191	625	0	1	1	0	0	0	0	4.01916	4.01916
581	0	F	48	1	0	0	74	0.98	1.70021	1090	0	1	1	0	0	0	0	5.013	5.013
582	0	M	68	1	0	0	73	0.58	4.282	1020	1	1	1	0	0	0	0	5.23751	5.23751
583	0	M	69	1	0	0	73	0.46	0.596851	840	0	NA	NA	0	0	0	0	4.61054	4.61054
584	0	F	61	2	0	0	77	0.69	2.93498	795	1	1	1	0	1	1	1	0.290212	6.69952
585	0	M	68	1	0	0	76	0.97	8.27926	1480	1	1	1	0	1	1	0	5.17728	5.17728
586	0	F	61	1	0	0	78	0.81	11.1923	1140	0	1	NA	0	0	0	0	12.5448	12.5448
587	0	M	64	1	0	0	77	0.9	5.05955	1410	0	1	0	0	0	0	0	10.7598	10.7598
588	0	M	60	1	0	0	77	0.44	3.66051	1470	1	1	NA	0	0	0	0	12.6708	12.6708
589	0	F	56	1	0	1	76	0.94	3.57563	1410	0	1	0	0	1	0	1	9.577	11.8467
590	0	M	71	1	0	0	77	0.4	3.50992	NA	NA	NA	NA	0	1	1	0	0.0438056	0.0438056
591	0	M	60	1	0	0	76	0.95	4.846	495	0	NA	1	0	1	0	1	8.43258	9.11157
592	0	M	74	1	0	0	78	0.77	4.8104	1440	0	2	0	0	1	1	0	5.72485	5.72485
593	0	M	68	1	0	0	78	0.98	2.00684	1050	0	1	1	0	0	0	0	12.1588	12.1588
594	0	F	74	1	0	0	76	0.86	2.5462	1165	0	1	1	0	1	1	1	2.6694	10.1958
595	0	M	53	1	0	0	76	0.98	3.06366	1350	1	1	1	0	0	0	0	10.3436	10.3436
596	0	M	74	1	0	0	75	0.79	12.9473	1060	0	1	1	0	0	0	0	4.21081	4.21081
597	0	M	61	1	0	0	78	0.59	6.83915	1000	0	2	1	0	1	0	1	0.0328542	5.27858
598	0	M	61	1	0	0	77	0.52	4.43806	1110	1	1	1	0	1	1	0	4.3039	4.3039
599	0	F	36	1	0	0	75	0.67	6.72142	630	0	1	1	0	0	0	0	4.54483	4.54483
600	0	M	64	1	0	0	75	0.35	8.06297	990	1	1	0	0	0	0	0	4.11499	4.11499
601	0	M	67	1	0	0	76	0.57	3.00068	810	0	2	1	0	0	0	0	9.11157	9.11157
602	0	M	65	1	0	0	77	0.57	1.2731	1635	0	2	0	0	0	0	0	8.7666	8.7666
603	0	F	66	1	0	0	77	0.94	1.89185	1100	0	1	1	0	0	0	0	8.69268	8.69268
604	0	M	68	1	0	0	78	0.82	3.46612	875	0	1	1	0	1	0	1	4.87064	5.3963
605	0	M	62	1	0	0	76	0.8	5.53046	880	0	1	1	0	0	0	0	7.77276	7.77276
606	0	M	62	1	0	0	75	0.58	2.0397	990	0	1	0	0	1	1	1	3.87406	5.48665
607	0	M	65	2	0	0	76	0.56	1.36619	1220	1	1	1	0	1	0	1	7.17591	8.17248
608	0	F	59	1	0	0	76	0.99	4.08214	840	0	1	1	0	0	0	0	5.41273	5.41273
609	0	M	63	1	0	0	75	0.99	4.27379	1280	0	1	1	0	0	0	0	4.21081	4.21081
610	0	M	58	1	0	0	76	0.96	6.42026	1155	1	NA	1	0	0	0	0	6.20397	6.20397
611	0	M	63	1	0	0	79	0.57	1.79055	1275	0	2	1	0	0	0	0	4.79398	4.79398
612	0	M	70	1	0	0	75	0.56	1.16359	565	0	3	1	0	0	0	0	4.75565	4.75565
613	0	F	66	1	0	0	78	0.9	2.34634	795	0	1	1	0	0	0	0	4.12868	4.12868
614	0	M	56	1	0	0	78	0.63	2.94593	1155	0	1	1	0	0	0	0	4.78303	4.78303
615	0	F	61	3	0	0	71	0.92	20.4326	NA	NA	NA	NA	0	1	1	1	0.00273785	9.11431
616	0	F	68	2	0	0	71	0.5	10.4969	1250	1	1	1	0	1	1	0	3.9206	3.9206
617	0	M	72	1	0	0	71	1	2.65572	1265	0	1	1	0	0	0	0	6.93498	6.93498
618	0	F	63	2	0	0	74	0.69	13.6208	825	NA	1	1	1	1	1	1	1.33607	6.55715
619	0	M	64	1	0	0	71	0.54	7.06092	960	0	NA	1	0	1	1	1	3.19507	3.2334
620	0	M	70	2	0	0	72	1	10.3491	958	1	2	0	0	0	0	0	5.6345	5.6345
621	0	M	62	1	0	0	72	0.88	6.35455	NA	1	1	0	0	1	1	1	0	8.90623
622	0	F	62	1	0	0	71	1	8.8104	840	0	1	1	1	1	1	0	7.79466	7.79466
623	0	M	74	1	0	0	74	0.6	6.13279	1080	1	1	0	0	1	1	1	11.5236	11.6167
624	0	M	64	1	0	1	71	0.58	2.40931	1260	0	1	1	0	1	1	1	2.35455	8.8898
625	0	M	60	1	0	0	73	0.96	6.63381	830	1	1	1	0	0	0	0	10.1027	10.1027
626	0	M	70	1	0	0	74	0.97	3.39767	780	0	1	0	0	1	1	0	9.15264	9.15264
627	0	M	68	1	0	0	70	0.98	4.41068	1500	0	1	1	0	1	0	1	1.0705	12.7529
628	0	M	33	1	0	0	72	0.89	7.84394	705	1	2	1	0	0	0	0	6.95962	6.95962
629	0	M	66	1	0	0	73	0.46	2.30527	1080	0	1	0	0	0	0	0	12.6023	12.6023
630	0	M	53	1	0	0	74	0.84	3.09103	1080	0	1	0	0	1	0	1	7.09103	13.7687
631	0	F	65	1	0	0	72	0.72	1.16906	1320	0	1	1	0	0	0	0	11.7728	11.7728
632	0	M	55	1	0	0	71	0.88	7.56194	830	0	1	1	0	1	1	0	5.74949	5.74949
633	0	F	68	1	0	0	72	0.9	3.52635	1020	0	NA	1	0	1	1	0	3.28542	3.28542
634	0	F	73	1	0	0	74	0.89	6.98426	NA	0	1	0	0	1	1	0	9.11978	9.11978
635	0	M	63	1	0	0	74	0.74	7.63313	1168	1	1	1	0	0	0	0	7.89596	7.89596
636	0	M	67	1	0	0	74	0.8	8.49281	1125	0	NA	1	0	1	1	0	1.41273	1.41273
637	0	M	68	1	0	0	72	0.98	7.55921	1470	1	1	1	1	0	0	0	5.85626	5.85626
638	0	F	76	1	0	0	73	0.6	5.63176	1690	1	NA	0	0	1	1	0	0.925394	0.925394
639	0	M	58	1	0	0	71	0.87	3.03901	1072	0	2	1	0	1	0	1	9.72211	9.87269
640	0	M	34	1	0	0	72	0.96	4.15332	930	0	1	1	0	0	0	0	10.4476	10.4476
641	0	F	69	1	0	0	74	0.98	3.07734	780	1	1	1	0	1	1	1	2.54073	3.88227
642	0	F	60	1	0	0	74	0.68	3.96441	965	0	1	1	0	1	1	1	4.43258	4.83231
643	0	M	57	1	0	0	73	0.6	2.6475	1075	0	1	1	0	1	0	1	5.6783	10.5161
644	0	M	63	1	0	0	70	1	15.7344	760	0	1	1	0	0	0	0	6.0397	6.0397
645	0	M	62	1	0	0	74	1	1.51129	1035	0	NA	NA	0	0	0	0	9.7796	9.7796
646	0	M	71	1	0	0	74	0.33	1.22108	630	0	1	0	0	0	0	0	8.99932	8.99932
647	0	M	69	1	0	0	71	0.75	2.99795	765	0	1	0	0	0	0	0	7.67146	7.67146
648	0	F	68	1	0	0	71	0.73	1.95209	1030	1	3	0	0	0	0	0	8.69815	8.69815
649	0	F	55	1	0	0	72	0.92	4.49555	530	1	1	0	1	1	0	1	0.00273785	7.41684
650	0	M	61	1	0	0	70	0.59	7.0089	855	0	NA	1	0	1	1	0	0.659822	0.659822
651	0	F	56	1	0	0	73	0.63	6.17385	1140	1	1	1	0	1	0	1	4.21081	6.11636
652	0	M	58	1	0	0	73	0.87	1.99316	1075	0	1	0	0	1	1	0	4.83504	4.83504
653	0	M	67	1	0	0	73	0.55	3.91786	880	0	1	0	0	1	1	0	5.13073	5.13073
654	0	M	58	1	0	0	73	0.76	7.96715	1020	1	1	1	0	1	0	1	5.31143	6.11636
655	0	M	58	1	0	0	73	1	2.09446	970	0	1	1	0	0	0	0	5.61533	5.61533
656	0	F	54	1	0	0	71	0.55	3.2115	765	1	1	1	0	0	0	0	4.98563	4.98563
657	0	M	57	1	0	0	73	0.84	3.4141	990	1	1	0	0	0	0	0	4.6078	4.6078
658	0	F	62	1	0	0	72	0.95	2.83915	1140	1	1	1	0	0	0	0	5.85626	5.85626
659	0	F	53	1	0	0	74	0.89	0.892539	540	0	2	0	0	0	0	0	5.77413	5.77413
660	0	M	54	1	0	0	73	1	1.0924	920	0	1	1	0	0	0	0	5.22108	5.22108
661	0	M	66	1	0	0	71	0.95	1.59069	720	1	1	0	0	0	0	0	4.65435	4.65435
662	0	M	73	1	0	0	72	0.65	1.51951	1320	0	1	0	0	1	0	1	1.28679	4.76386
663	0	M	56	1	0	0	71	0.92	6.04244	960	0	NA	NA	0	0	0	0	4.26557	4.26557
664	0	F	64	3	0	0	79	0.99	16.8049	975	0	2	1	0	0	0	0	4.79398	4.79398
665	0	M	61	2	0	0	78	1	5.00479	750	0	1	1	0	1	0	1	1.86721	8.6653
666	0	F	65	2	0	0	76	0.76	15.4579	940	1	1	1	0	1	1	0	5.56057	5.56057
667	0	M	66	1	0	0	79	0.89	5.8371	1500	0	1	1	0	0	0	0	14.1821	14.1821
668	0	F	64	1	0	0	78	0.89	6.94319	1072	0	1	1	0	0	0	0	10.2669	10.2669
669	0	F	66	1	0	0	78	0.97	7.85763	1317	1	1	1	0	1	0	1	1.30869	10.2669
670	0	M	57	1	0	0	75	0.73	4.21629	1680	0	1	1	0	0	0	0	11.2444	11.2444
671	0	M	68	1	0	0	79	0.79	1.83984	1260	NA	2	1	0	1	0	1	0.00821355	13.4045
672	0	F	64	1	0	1	77	0.76	2.86653	900	0	1	0	0	0	0	0	12.6899	12.6899
673	0	F	66	2	0	0	75	0.51	3.96441	780	0	2	0	0	0	0	0	4.11499	4.11499
674	0	M	62	1	0	0	77	0.93	6.71047	880	1	1	1	0	0	0	0	7.40315	7.40315
675	0	F	67	1	0	0	75	0.98	2.86653	1920	1	1	1	0	1	1	1	5.60986	6.61739
676	0	F	65	1	0	0	76	0.85	3.8412	1140	0	1	1	0	1	1	1	0.142368	0.284736
677	0	F	73	1	0	0	78	0.67	2.81999	1175	0	1	0	0	0	0	0	9.87269	9.87269
678	0	M	60	1	0	0	77	0.86	5.50582	1395	0	2	0	0	1	1	0	1.87269	1.87269
679	0	M	46	1	0	0	78	0.79	10.36	1200	0	1	0	0	0	0	0	4.75838	4.75838
680	0	M	64	1	0	0	78	0.96	7.48255	1140	0	1	0	0	1	0	1	4.39973	7.18686
681	0	M	65	2	0	0	76	0.68	3.52361	873	1	1	0	0	0	0	0	7.83573	7.83573
682	0	M	62	1	0	0	78	0.83	4.72005	1395	0	1	0	0	1	1	0	5.47844	5.47844
683	0	M	57	1	0	0	77	1	5.16632	790	1	1	1	0	0	0	0	8.17248	8.17248
684	0	M	34	1	0	0	78	0.61	7.42231	900	0	1	0	0	0	0	0	4.75838	4.75838
685	0	M	72	1	0	0	78	0.93	1.73854	1265	0	NA	1	0	1	1	1	1.8809	1.97673
686	0	M	68	1	0	0	79	0.99	4.65161	1000	0	1	1	0	0	0	0	6.79808	6.79808
687	0	M	63	1	0	0	77	0.94	2.55715	1190	0	1	NA	0	0	0	0	9.94661	9.94661
688	0	F	69	1	0	0	79	0.7	4.61328	900	0	1	1	0	1	1	1	2.49966	2.51335
689	0	M	71	1	0	0	79	0.98	9.13347	1260	0	1	1	0	0	0	0	4.28747	4.28747
690	0	F	64	1	0	0	76	0.59	2.23682	1150	1	1	0	0	0	0	0	7.83573	7.83573
691	0	F	72	1	0	0	79	0.73	5.75222	900	1	1	1	0	0	0	0	4.28747	4.28747
692	0	M	71	1	0	0	78	0.99	1.18549	1225	0	2	1	0	1	1	1	3.1896	7.16496
693	0	M	70	1	0	0	78	0.99	3.76181	795	0	2	1	0	0	0	0	5.27858	5.27858
694	0	M	60	1	0	0	76	0.84	3.86858	585	0	1	1	0	1	1	0	5.32512	5.32512
695	0	M	56	1	0	0	78	0.81	2.79261	940	0	1	1	0	0	0	0	7.01711	7.01711
696	0	M	50	1	0	0	75	0.75	2.97878	1040	0	2	0	0	0	0	0	5.93566	5.93566
697	0	M	67	1	0	0	75	0.78	2.20945	840	0	1	1	0	0	0	0	5.19918	5.19918
698	0	M	63	1	0	0	79	0.99	2.40931	1030	1	1	0	0	1	1	1	1.31143	3.37029
699	0	M	67	1	0	0	78	0.7	0.733744	870	0	1	0	0	0	0	0	5.47023	5.47023
700	0	M	63	1	0	0	79	0.45	1.38261	1280	0	1	0	0	0	0	0	5.97399	5.97399
701	0	M	58	1	0	0	79	0.93	0.999316	1090	0	1	1	0	0	0	0	5.48939	5.48939
702	0	M	78	1	0	0	79	0.97	3.21697	900	0	1	1	0	0	0	0	4.91718	4.91718
703	0	M	70	1	0	0	76	0.72	4.73648	750	0	1	1	0	0	0	0	4.17522	4.17522
704	0	F	57	1	0	0	73	0.67	9.42916	930	1	1	1	0	1	0	1	9.51951	10.9706
705	0	M	69	1	0	0	71	0.94	4.28474	1140	1	3	0	0	1	1	0	10.8665	10.8665
706	0	F	65	1	0	0	74	0.76	7.10472	NA	1	NA	1	1	1	0	1	0.0410678	10.809
707	0	M	62	1	0	0	74	0.95	0.733744	795	0	1	1	0	0	0	0	9.34155	9.34155
708	0	M	61	1	0	0	73	0.77	6.54073	775	1	1	0	0	0	0	0	4.6078	4.6078
709	0	M	70	1	0	0	71	0.94	5.97673	895	1	1	0	0	1	1	1	1.1718	1.295
710	0	F	58	1	0	0	70	0.9	1.61807	1258	0	1	1	0	0	0	0	8.04928	8.04928
711	0	F	71	1	0	0	74	0.96	3.10198	1320	0	1	1	0	0	0	0	5.89459	5.89459
712	0	M	66	1	0	0	70	0.51	1.28131	900	0	2	0	0	0	0	0	6.72142	6.72142
713	0	M	61	1	0	0	70	0.57	2.01506	1140	0	1	0	0	0	0	0	6.72142	6.72142
714	0	M	65	1	0	0	72	0.95	1.4976	960	1	1	1	0	1	0	1	0.889802	5.57153
715	0	M	73	1	0	0	79	0.94	4.53662	1395	0	1	1	0	0	0	0	14.1848	14.1848
716	0	M	71	1	0	0	79	0.68	2.28063	875	0	1	0	0	1	1	0	1.2293	1.2293
717	0	M	66	1	0	0	76	0.92	2.89391	915	0	1	1	0	0	0	0	9.23203	9.23203
718	0	F	77	1	0	0	76	0.73	2.58179	840	1	1	1	0	0	0	0	8.17248	8.17248
719	0	M	65	1	0	0	76	1	1.27036	790	0	2	1	0	0	0	0	7.45243	7.45243
720	0	F	61	1	0	0	77	0.94	1.30322	735	0	1	0	0	0	0	0	5.31964	5.31964
721	0	M	42	1	0	0	77	0.55	0.531143	1005	0	1	0	0	0	0	0	5.31964	5.31964
722	0	F	60	1	0	0	72	0.97	4.78029	1065	0	2	1	0	0	0	0	8.80493	8.80493
723	0	F	71	1	0	0	73	0.94	5.16359	780	0	1	1	0	0	0	0	4.9692	4.9692
724	0	F	58	1	0	0	70	0.94	2.705	780	1	1	1	0	0	0	0	5.79877	5.79877
725	0	F	68	1	0	0	78	0.8	5.47023	1555	0	2	1	0	0	0	0	7.38672	7.38672
726	0	M	68	1	0	0	76	0.99	2.61191	1830	0	1	1	0	0	0	0	7.38398	7.38398
727	0	M	58	1	0	0	76	0.62	1.28405	1320	0	2	1	0	0	0	0	7.45243	7.45243
728	0	F	70	2	0	0	71	0.94	7.66598	853	0	1	0	0	1	0	1	5.87543	6.47775
729	0	M	57	2	0	0	71	0.58	3.74264	1440	0	1	1	0	1	0	1	4.29569	14.0452
730	0	M	61	1	0	0	71	0.95	7.31006	1260	0	1	0	0	0	0	0	14.1711	14.1711
731	0	M	67	1	0	0	71	0.81	3.43874	1020	0	1	0	0	0	0	0	14.1711	14.1711
732	0	M	58	1	0	0	71	0.36	8.12047	NA	0	1	0	0	1	1	0	0.673511	0.673511
733	0	F	62	1	0	0	73	0.92	4.19713	1440	0	2	0	0	0	0	0	13.8836	13.8836
734	0	F	62	1	0	1	73	0.92	1.45106	1200	0	1	0	0	1	1	0	10.089	10.089
735	0	M	64	1	0	0	70	0.68	5.98494	1380	0	2	1	0	1	1	0	0.202601	0.202601
736	0	M	69	1	0	0	72	0.73	3.28542	1620	0	1	1	0	1	0	1	4.00274	12.6105
737	0	F	67	1	0	0	74	0.93	3.7755	1110	0	NA	1	0	1	1	0	6.19028	6.19028
738	0	F	65	1	0	0	74	0.93	6.3217	1610	1	NA	0	0	1	1	0	6.31896	6.31896
739	0	M	75	1	0	1	72	0.87	5.23751	NA	0	NA	0	0	0	0	0	10.256	10.256
740	0	M	67	1	0	0	72	0.68	3.09925	1095	1	1	NA	0	0	0	0	9.41273	9.41273
741	0	M	68	1	0	0	70	0.86	68.731	1308	0	1	1	0	0	0	0	10.5352	10.5352
742	0	M	41	1	0	0	72	1	5.95756	1040	0	1	1	0	1	0	1	1.12799	5.57153
743	0	M	55	1	0	0	71	0.96	1.05955	832	0	2	1	0	0	0	0	9.87269	9.87269
744	0	F	60	1	0	0	70	0.84	4.70363	NA	1	NA	1	0	1	1	0	0.0136893	0.0136893
745	0	F	54	1	0	0	74	0.99	4.53114	980	1	3	1	0	0	0	0	8.78029	8.78029
746	0	M	63	1	0	0	73	0.95	3.55647	1065	1	1	0	0	0	0	0	6.48871	6.48871
747	0	F	65	1	0	0	70	0.39	2.27242	NA	0	NA	NA	0	1	0	1	2.43121	8.04928
748	0	M	60	1	0	0	74	0.76	5.90281	960	0	1	1	0	0	0	0	7.22245	7.22245
749	0	M	59	2	0	0	77	0.85	17.6783	NA	NA	1	1	0	1	1	1	0.00273785	2.71869
750	0	M	51	2	0	1	77	0.92	8.21903	1440	0	1	1	0	0	0	0	14.4422	14.4422
751	0	F	64	1	0	0	78	0.45	6.91855	NA	0	1	1	0	0	0	0	14.1136	14.1136
752	0	F	72	1	0	0	75	1	5.68652	1200	1	1	0	0	1	1	1	5.08145	5.59069
753	0	M	66	1	0	0	77	0.87	10.5736	905	1	1	1	0	1	0	1	0.0246407	8.49829
754	0	F	66	1	0	0	75	0.79	9.73032	1320	1	1	1	0	1	1	1	6.62286	9.23477
755	0	F	73	1	0	0	76	0.96	5.47296	1240	1	1	1	0	1	0	1	5.59343	12.0986
756	0	M	73	1	0	0	77	0.5	1.78782	NA	1	3	1	0	1	0	1	1.62355	12.8077
757	0	M	60	1	0	1	78	0.99	2.81999	925	1	1	1	0	1	1	0	10.9049	10.9049
758	0	M	63	1	0	0	76	0.42	1.45927	470	0	1	1	0	0	0	0	7.93703	7.93703
759	0	M	57	1	0	0	75	0.75	3.45791	900	0	1	0	0	0	0	0	6.5243	6.5243
760	0	M	68	1	0	0	78	0.86	1.84257	1680	1	2	1	0	0	0	0	5.47023	5.47023
761	0	M	70	1	0	0	76	1	5.41547	960	0	1	1	0	0	0	0	4.17522	4.17522
762	0	M	58	1	0	1	85	0.61	1.29774	1340	0	1	0	0	0	0	0	4.88433	4.88433
763	0	M	68	1	0	1	82	0.97	6.49418	1200	0	1	1	0	0	0	0	11.7399	11.7399
764	0	M	61	1	0	1	83	0.68	6.20671	1020	1	1	1	0	0	0	0	7.50992	7.50992
765	0	M	58	1	0	1	85	0.92	1.54962	1140	0	1	1	0	0	0	0	11.948	11.948
766	0	M	49	1	0	1	82	0.84	5.36071	1120	0	1	1	0	1	0	1	1.20739	4.03833
767	0	F	63	1	0	1	84	0.99	1.14716	840	0	1	0	0	0	0	0	5.30322	5.30322
768	0	F	60	1	0	0	82	0.8	8.55305	1055	1	1	1	0	1	0	1	8.73374	13.5715
769	0	M	59	1	0	0	80	0.93	3.96441	1110	0	1	1	0	0	0	0	13.4511	13.4511
770	0	M	73	1	0	0	83	0.88	1.42094	990	0	2	0	0	1	1	0	5.61807	5.61807
771	0	F	49	1	0	0	80	0.91	7.63313	1380	0	1	1	0	1	0	1	3.34839	5.69747
772	0	M	46	1	0	1	81	0.94	3.88501	1460	0	2	1	0	0	0	0	7.81109	7.81109
773	0	M	64	1	0	0	80	0.99	5.62081	1110	1	1	1	0	0	0	0	5.69747	5.69747
774	0	M	66	1	0	0	82	0.98	4.43806	790	1	1	1	0	0	0	0	4.62149	4.62149
775	0	F	64	2	0	0	81	0.72	19.8713	1300	1	1	0	0	1	1	1	0.073922	0.281999
776	0	M	66	1	0	0	83	0.6	5.77687	1260	1	2	0	0	0	0	0	13.6318	13.6318
777	0	M	61	1	0	1	83	0.92	3.29911	1380	0	1	1	0	1	1	1	4.04928	7.87406
778	0	M	76	1	0	0	81	0.86	3.30459	1215	NA	1	1	0	1	0	1	0.0219028	9.36071
779	0	M	70	1	0	0	81	0.89	1.30595	680	1	1	1	0	1	0	1	0.350445	4.36413
780	0	M	68	1	0	1	81	0.76	2.41205	1560	1	1	NA	0	0	0	0	13.1636	13.1636
781	0	M	66	1	0	1	88	0.98	9.30048	1460	0	1	NA	0	1	1	0	6.24504	6.24504
782	0	F	71	1	0	0	80	0.75	1.07871	850	1	1	1	0	0	0	0	5.20465	5.20465
783	0	M	65	1	0	0	82	0.98	10.3819	1110	1	1	1	0	1	1	1	0.980151	1.01574
784	0	M	68	1	0	0	81	0.98	9.23477	720	0	NA	NA	0	1	1	0	5.7796	5.7796
785	0	F	60	1	0	1	82	0.88	8.59685	1200	1	1	0	0	1	0	1	9.02122	10.486
786	0	F	50	1	0	1	82	0.91	2.75154	1105	0	1	0	0	0	0	0	8.18617	8.18617
787	0	F	63	1	0	0	80	0.89	1.4538	1205	0	1	1	0	1	1	0	3.73443	3.73443
788	0	F	65	1	0	0	81	0.98	4.37509	NA	1	1	1	0	1	0	1	0.0301164	4.84326
789	0	F	33	1	0	0	21	0.93	4.04381	615	1	2	0	0	0	0	0	4.47091	4.47091
790	0	M	49	1	0	0	45	0.58	13.0623	NA	0	2	0	0	0	0	0	4.49555	4.49555
791	0	M	43	1	0	0	47	0.8	5.03765	NA	NA	NA	NA	0	1	1	0	0.0136893	0.0136893
792	0	M	39	1	0	0	33	0.44	2.37372	NA	0	1	0	0	0	0	0	4.53936	4.53936
793	0	M	47	1	0	0	41	0.33	0.851472	960	0	NA	NA	0	0	0	0	4.55305	4.55305
794	0	M	46	1	0	0	40	0.79	1.86448	1000	0	3	0	0	0	0	0	4.75565	4.75565
795	0	M	47	1	0	0	44	0.94	1.38261	930	0	1	0	0	0	0	0	4.76386	4.76386
796	0	F	47	2	0	0	44	0.99	8.63792	840	0	1	0	0	0	0	0	4.76386	4.76386
797	0	M	39	1	0	0	19	0.91	2.25599	480	0	2	0	0	0	0	0	4.83231	4.83231
798	0	M	43	1	0	0	45	0.94	7.32375	760	0	2	1	0	0	0	0	4.85147	4.85147
799	0	F	39	1	0	0	45	0.53	8.21903	505	0	2	0	0	0	0	0	4.85147	4.85147
800	0	M	52	1	0	0	44	0.93	2.81999	875	0	1	0	0	1	0	1	3.7974	4.85695
801	0	M	35	2	0	0	46	0.89	3.02533	870	0	1	0	0	0	0	0	4.85969	4.85969
802	0	M	79	2	0	0	46	0.51	10.8172	840	0	1	0	1	0	0	0	4.85969	4.85969
803	0	M	51	1	0	0	40	1	1.99589	1020	0	1	0	0	0	0	0	4.90075	4.90075
804	0	F	55	1	0	0	49	0.94	2.37919	495	0	1	0	0	0	0	0	5.00479	5.00479
805	0	F	49	2	0	0	49	0.51	8.9473	685	0	1	0	0	0	0	0	5.00479	5.00479
806	0	F	42	1	0	0	28	0.86	5.02122	720	0	3	0	0	0	0	0	5.01848	5.01848
807	0	M	46	1	0	0	18	0.52	1.60712	975	0	1	0	0	0	0	0	5.14168	5.14168
808	0	M	34	1	0	0	30	0.86	2.37645	915	0	2	0	0	0	0	0	5.16906	5.16906
809	0	M	50	1	0	0	40	0.96	7.09103	1250	1	1	1	1	0	0	0	5.39904	5.39904
810	0	M	25	1	0	0	19	0.77	7.29363	960	0	2	0	1	0	0	0	5.71389	5.71389
811	0	M	40	2	0	0	35	0.99	21.1691	875	1	1	1	0	0	0	0	5.72211	5.72211
812	0	M	57	2	0	0	39	0.75	39.1266	1130	1	1	0	1	1	1	0	3.03901	3.03901
813	0	M	37	2	0	0	46	0.57	2.16564	900	1	1	1	1	0	0	0	5.93018	5.93018
814	0	M	51	1	0	0	43	0.93	1.17454	600	0	3	1	0	0	0	0	5.94935	5.94935
815	0	M	48	1	0	0	43	1	2.43121	990	0	3	1	0	0	0	0	5.94935	5.94935
816	0	M	27	1	0	0	18	0.54	4.92813	240	0	2	0	0	0	0	0	6.05065	6.05065
817	0	M	30	2	0	0	18	0.93	1.44559	510	0	2	0	0	0	0	0	6.05065	6.05065
818	0	F	24	2	0	0	44	1	1.38535	915	1	1	1	0	0	0	0	6.10541	6.10541
819	0	M	50	3	0	0	44	0.97	18.2341	1180	0	1	1	0	0	0	0	6.10541	6.10541
820	0	M	42	1	0	0	48	0.54	3.21424	660	1	1	0	0	0	0	0	6.17385	6.17385
821	0	M	36	1	0	0	28	0.44	0.887064	765	0	2	0	0	0	0	0	6.21492	6.21492
822	0	M	51	2	0	0	43	0.79	3.84942	780	0	1	0	0	0	0	0	6.27789	6.27789
823	0	M	60	1	0	0	49	0.94	3.19507	300	0	1	1	0	0	0	0	6.30801	6.30801
824	0	M	52	1	0	0	49	0.99	2.38193	690	0	1	1	0	0	0	0	6.30801	6.30801
825	0	M	41	1	0	0	38	0.46	2.10541	630	0	2	0	1	0	0	0	6.32444	6.32444
826	0	M	67	1	0	0	45	0.67	8.68994	670	0	3	0	0	0	0	0	6.33539	6.33539
827	0	M	30	1	0	0	17	0.56	2.26146	615	0	2	0	0	0	0	0	6.34086	6.34086
828	0	M	48	2	0	0	37	0.4	3.35661	1110	0	2	0	0	0	0	0	6.40931	6.40931
829	0	F	54	1	0	0	47	0.56	3.04175	960	0	1	0	0	0	0	0	6.48597	6.48597
830	0	M	38	1	0	0	33	0.88	6.00137	870	0	2	0	0	0	0	0	6.58727	6.58727
831	0	F	52	4	0	0	30	0.64	10.9897	NA	0	1	0	0	0	0	0	6.59274	6.59274
832	0	M	42	1	0	0	48	0.89	7.96988	750	0	2	0	0	0	0	0	6.62286	6.62286
833	0	F	47	1	0	0	49	0.77	4.13142	1005	0	1	0	0	0	0	0	4.06571	4.06571
834	0	M	45	1	0	0	49	0.72	4.17248	1080	0	1	0	0	1	0	1	0.199863	4.06571
835	0	M	37	1	0	0	31	0.97	1.72211	930	0	2	0	0	0	0	0	4.14237	4.14237
836	0	M	64	1	0	0	31	0.74	9.74127	1200	0	2	0	0	0	0	0	4.14237	4.14237
837	0	F	38	2	0	0	42	0.84	6.86379	985	0	3	0	0	0	0	0	4.15332	4.15332
838	0	M	49	1	0	0	42	0.54	2.98426	455	0	3	0	0	0	0	0	4.15332	4.15332
839	0	M	53	1	0	0	46	0.96	1.2293	650	0	1	1	0	0	0	0	4.18344	4.18344
840	0	M	41	1	0	0	31	0.9	0.728268	870	0	3	1	0	0	0	0	4.18617	4.18617
841	0	M	46	1	0	0	34	0.89	3.21971	300	0	1	0	0	0	0	0	4.19986	4.19986
842	0	M	52	1	0	0	30	0.91	1.57426	745	0	2	0	0	0	0	0	4.282	4.282
843	0	M	48	1	0	0	43	0.83	1.38261	1125	0	1	0	0	0	0	0	4.3039	4.3039
844	0	F	49	1	0	0	43	0.96	1.44559	840	0	1	0	0	0	0	0	4.3039	4.3039
845	0	F	37	1	0	0	18	0.77	3.04997	600	1	NA	NA	0	1	1	0	2.19302	2.19302
846	0	M	58	2	0	0	45	0.98	8.8104	870	0	1	0	0	0	0	0	4.43806	4.43806
847	0	F	44	1	0	0	44	0.94	4.27105	1020	0	1	0	0	0	0	0	4.43806	4.43806
848	0	M	46	1	0	0	46	0.51	5.8371	240	1	1	0	0	1	1	0	0.323066	0.323066
849	1	F	69	1	0	0	48	0.86	3.44148	720	1	1	0	1	0	0	0	6.65024	6.65024
850	2	M	74	1	0	0	48	0.8	2.63655	960	1	1	0	1	0	0	0	6.65024	6.65024
851	0	M	28	1	0	0	21	0.59	0.717317	673	0	1	0	0	1	0	1	6.26968	6.68583
852	0	M	34	1	0	0	46	0.78	4.91444	1275	1	2	0	0	0	0	0	6.80082	6.80082
853	0	F	48	1	0	0	46	0.64	1.11704	1036	1	2	0	0	0	0	0	6.80082	6.80082
854	0	F	64	2	0	0	34	0.81	7.35387	810	0	1	0	0	0	0	0	6.82546	6.82546
855	0	M	41	1	0	0	40	0.62	2.987	NA	1	1	1	0	0	0	0	6.9295	6.9295
856	0	M	51	2	0	0	34	0.56	16.1834	NA	0	1	0	0	1	1	0	0.52293	0.52293
857	0	M	44	1	0	0	32	0.52	1.44559	480	0	3	0	0	1	0	1	1.48665	7.04175
858	0	M	45	1	0	0	49	0.91	4.3833	700	0	3	1	0	0	0	0	7.04723	7.04723
859	0	M	61	1	0	0	46	1	3.06366	1015	0	1	0	0	0	0	0	7.09103	7.09103
860	0	M	53	1	0	0	41	0.5	9.34155	450	1	1	1	0	0	0	0	7.09925	7.09925
861	0	M	26	1	0	0	31	0.92	1.10883	670	1	1	0	0	0	0	0	7.16496	7.16496
862	0	F	43	1	0	0	34	0.53	8.69541	880	1	2	0	1	1	1	0	1.21834	1.21834
863	0	M	50	1	0	0	45	0.44	4.62423	990	0	NA	0	0	0	0	0	7.2115	7.2115
864	0	F	34	1	0	0	18	0.73	8.51198	675	1	2	0	1	0	0	0	7.22519	7.22519
865	0	F	62	1	0	0	45	0.67	2.67762	960	0	1	1	0	0	0	0	7.25804	7.25804
866	0	M	49	2	0	0	45	0.74	9.70842	1170	1	1	1	1	0	0	0	7.25804	7.25804
867	0	M	28	1	0	0	43	0.5	0.832307	1080	0	1	0	0	0	0	0	7.31828	7.31828
868	0	F	38	1	0	0	43	0.36	3.84668	685	0	1	0	0	0	0	0	7.31828	7.31828
869	0	F	51	3	0	0	48	0.93	6.39562	860	1	NA	0	1	1	0	1	0.0109514	7.38946
870	0	M	40	2	0	0	43	0.83	7.6961	1080	0	2	0	0	0	0	0	7.42505	7.42505
871	0	M	69	1	0	0	44	0.94	5.55784	1035	1	1	0	0	1	1	0	3.69336	3.69336
872	0	F	35	1	0	0	41	0.86	2.33265	1295	0	2	0	0	0	0	0	7.48802	7.48802
873	0	M	53	2	0	0	46	0.9	3.26626	820	1	1	0	0	0	0	0	7.50445	7.50445
874	0	M	49	1	0	0	34	0.61	2.31075	960	0	3	0	0	0	0	0	7.52635	7.52635
875	0	F	39	1	0	0	34	0.81	6.0397	750	0	3	0	0	0	0	0	7.52635	7.52635
876	0	F	31	1	0	0	22	0.96	2.63107	430	1	2	0	0	0	0	0	7.6167	7.6167
877	0	M	36	1	0	0	48	0.89	3.53183	945	0	1	1	0	0	0	0	7.74264	7.74264
878	0	M	49	1	0	0	35	0.47	3.58658	1063	1	1	0	1	0	0	0	7.80287	7.80287
879	0	M	44	1	0	0	35	0.72	5.4757	1085	0	1	0	0	0	0	0	7.80287	7.80287
880	0	F	51	1	0	0	47	0.83	7.30185	743	1	1	0	0	0	0	0	7.83025	7.83025
881	0	F	62	1	0	0	48	0.9	2.08077	NA	1	1	0	1	0	0	0	7.83847	7.83847
882	2	F	44	1	0	0	43	0.57	4.11773	750	0	1	0	0	0	0	0	7.84668	7.84668
883	1	M	38	1	0	0	43	0.79	1.48118	575	0	1	0	0	1	0	1	5.78508	7.84668
884	0	F	49	2	0	0	36	0.31	3.50719	1110	1	3	0	1	0	0	0	7.90965	7.90965
885	0	M	31	1	0	0	43	0.71	7.69062	1155	0	1	0	0	0	0	0	7.92334	7.92334
886	0	M	29	2	0	0	43	0.57	3.87953	885	0	1	0	0	0	0	0	7.92334	7.92334
887	0	M	67	2	0	0	38	1	13.8152	945	1	1	0	0	1	1	0	4.88706	4.88706
888	0	M	28	1	0	0	16	0.53	1.70294	325	0	3	0	0	0	0	0	8.21355	8.21355
889	0	M	67	1	0	0	42	0.83	2.57084	945	0	1	0	0	0	0	0	8.23272	8.23272
890	0	F	50	1	0	0	39	0.88	3.47707	540	0	2	0	0	0	0	0	8.24367	8.24367
891	0	M	35	1	0	0	44	0.92	2.78713	1590	0	1	0	0	0	0	0	8.24914	8.24914
892	0	F	65	1	0	0	45	0.58	1.50308	725	0	1	0	0	0	0	0	8.30664	8.30664
893	0	M	43	1	0	0	45	0.82	3.94251	990	0	1	0	0	0	0	0	8.30664	8.30664
894	0	F	25	1	0	0	22	0.99	2.43395	690	0	1	0	0	0	0	0	8.34497	8.34497
895	0	F	49	2	0	0	41	1	6.6475	NA	1	1	1	1	1	1	0	5.6345	5.6345
896	0	F	26	1	0	0	41	0.77	1.11978	930	0	1	1	0	0	0	0	8.3614	8.3614
897	1	F	46	1	0	0	40	0.45	1.26215	830	0	1	0	0	0	0	0	8.36687	8.36687
898	2	M	46	1	0	0	40	0.67	0.84052	730	0	1	0	0	0	0	0	8.36687	8.36687
899	0	M	49	1	0	0	45	0.41	10.5736	790	0	2	0	0	0	0	0	8.36961	8.36961
900	0	M	62	1	0	0	39	0.81	2.13826	NA	0	NA	0	0	1	1	0	6.29158	6.29158
901	0	F	43	3	0	0	33	1	6.83368	745	0	3	0	0	0	0	0	8.4271	8.4271
902	0	M	69	1	0	0	49	0.83	0.298426	575	0	1	0	0	1	1	0	6.81451	6.81451
903	0	F	51	1	0	0	49	0.93	2.98152	750	0	1	0	0	0	0	0	8.45448	8.45448
904	0	M	54	3	0	0	46	0.5	18.6311	1430	1	1	0	1	1	1	0	6.48049	6.48049
905	0	M	36	1	0	0	40	0.89	1.48665	1470	0	1	0	0	0	0	0	8.52293	8.52293
906	0	M	42	1	0	0	40	0.93	2.98152	840	0	1	0	0	0	0	0	8.52293	8.52293
907	0	M	61	2	0	0	49	0.51	13.6263	NA	0	NA	NA	0	1	1	0	3.70979	3.70979
908	0	F	60	1	0	0	49	0.99	4.73648	1080	0	1	1	0	0	0	0	8.53388	8.53388
909	0	F	46	2	0	0	49	0.82	3.46064	840	0	1	1	0	1	1	1	0.413415	6.05613
910	0	F	37	1	0	0	39	0.86	5.42368	1425	0	2	0	0	0	0	0	8.65982	8.65982
911	0	F	32	1	0	0	26	0.48	6.92129	845	0	NA	0	0	0	0	0	8.7447	8.7447
912	0	M	52	1	0	0	41	0.85	1.55236	670	0	NA	NA	0	0	0	0	8.74743	8.74743
913	0	M	47	1	0	0	45	0.95	2.44216	780	0	1	1	0	0	0	0	8.83778	8.83778
914	0	F	53	1	0	0	49	0.99	11.9863	1020	0	1	1	0	0	0	0	8.87885	8.87885
915	2	F	32	1	0	0	47	0.96	1.73032	660	0	1	1	0	0	0	0	8.91444	8.91444
916	1	F	42	1	0	0	47	1	22.9213	450	1	1	1	1	0	0	0	8.91444	8.91444
917	0	M	70	1	0	0	42	0.96	6.13279	1015	1	1	1	1	1	0	1	0.577687	8.99932
918	0	M	35	1	0	0	41	0.94	1.57974	855	0	1	1	1	0	0	0	9.02396	9.02396
919	0	F	51	1	0	0	26	0.52	4.55852	540	0	1	0	0	0	0	0	9.04586	9.04586
920	0	F	41	1	0	0	48	0.93	0.421629	990	0	1	0	0	0	0	0	9.05407	9.05407
921	0	F	64	2	0	0	48	1	9.42916	840	1	1	1	0	1	1	0	0.298426	0.298426
922	0	F	50	1	0	0	48	0.96	3.06092	870	0	2	0	0	0	0	0	9.05955	9.05955
923	0	F	43	1	0	0	48	0.71	7.91239	600	0	NA	NA	0	0	0	0	9.05955	9.05955
924	0	M	50	1	0	0	42	0.95	7.26078	1090	0	2	0	0	0	0	0	9.24025	9.24025
925	0	F	42	2	0	0	42	0.7	5.00205	810	1	2	0	1	1	0	1	4.28747	9.24025
926	0	M	49	1	0	0	41	0.71	1.01848	1260	0	1	1	0	0	0	0	9.2512	9.2512
927	0	F	59	1	0	0	41	0.95	3.93977	NA	0	NA	1	0	1	1	0	0.386037	0.386037
928	0	F	37	1	0	0	49	0.65	3.32649	1047	0	3	1	0	0	0	0	9.25667	9.25667
929	0	M	32	2	0	0	49	0.97	3.76728	732	0	3	1	0	0	0	0	9.25667	9.25667
930	0	M	49	1	0	0	28	0.95	18.0014	930	1	2	0	0	0	0	0	9.37988	9.37988
931	0	M	43	1	0	0	45	0.95	3.23066	480	0	1	0	0	0	0	0	9.39357	9.39357
932	0	M	36	1	0	0	38	0.76	5.10609	630	0	2	0	0	0	0	0	9.41547	9.41547
933	0	M	61	1	0	0	38	0.9	2.65024	390	0	2	0	0	0	0	0	9.41547	9.41547
934	0	M	32	1	0	0	15	0.7	1.37988	1350	0	2	0	0	0	0	0	9.49487	9.49487
935	0	F	46	1	0	0	41	1	3.20602	700	0	1	1	0	0	0	0	9.60986	9.60986
936	0	F	46	1	0	0	46	0.98	2.2423	620	0	1	0	0	0	0	0	9.67009	9.67009
937	0	F	52	1	0	0	39	0.93	2.94593	2090	0	2	0	0	0	0	0	9.80424	9.80424
938	0	M	60	1	0	0	39	1	7.7755	1360	0	2	0	0	0	0	0	9.80698	9.80698
939	0	M	40	1	0	0	47	0.88	5.63176	1115	1	3	0	0	0	0	0	9.82341	9.82341
940	0	M	38	1	0	0	45	0.81	1.79603	1080	0	1	0	0	0	0	0	9.859	9.859
941	0	M	42	1	0	0	44	0.71	5.23477	715	0	3	0	0	0	0	0	9.88364	9.88364
942	0	M	39	1	0	0	44	0.47	10.1109	495	0	3	0	0	0	0	0	9.88364	9.88364
943	1	M	48	1	0	0	43	0.45	3.36482	910	0	2	0	0	0	0	0	9.89185	9.89185
944	2	F	41	1	0	0	43	0.96	4.35318	NA	1	NA	0	0	1	0	1	0.00273785	9.89185
945	0	F	59	1	0	0	36	0.81	1.31691	1190	0	1	1	0	0	0	0	9.92745	9.92745
946	0	M	45	1	0	0	45	0.75	3.27447	1881	0	1	1	0	0	0	0	10.0287	10.0287
947	0	M	32	1	0	0	45	0.99	1.02122	1241	0	1	1	0	0	0	0	10.0315	10.0315
948	0	M	67	1	0	0	30	0.95	13.848	890	0	2	0	0	0	0	0	10.0643	10.0643
949	0	M	51	1	0	0	30	0.58	4.8679	735	0	2	0	1	0	0	0	10.0643	10.0643
950	0	M	25	1	0	0	32	0.72	5.71116	1258	1	NA	0	0	0	0	0	10.0726	10.0726
951	0	M	24	1	0	0	19	0.95	0.473648	783	0	1	0	0	0	0	0	10.1492	10.1492
952	0	M	48	1	0	0	37	0.31	3.70157	1350	0	2	0	0	0	0	0	10.1711	10.1711
953	0	F	39	1	0	0	46	0.75	4.16427	955	0	3	0	0	0	0	0	10.1821	10.1821
954	0	F	23	1	0	0	20	0.73	1.33333	920	0	2	0	0	0	0	0	10.2505	10.2505
955	0	M	47	3	0	0	47	0.94	10.8693	1240	0	1	1	0	1	0	1	6.06982	10.2615
956	0	M	39	1	0	0	49	0.65	7.70157	1350	0	2	0	0	0	0	0	10.3819	10.3819
957	0	F	45	1	0	0	49	0.95	11.2608	975	0	2	0	1	0	0	0	10.3819	10.3819
958	0	M	31	1	0	0	20	0.76	2.30527	710	0	2	0	0	0	0	0	10.3901	10.3901
959	0	M	35	1	0	0	26	0.55	0.936345	850	0	2	0	0	0	0	0	10.3984	10.3984
960	0	F	42	2	0	0	17	0.51	5.64271	1325	0	2	0	1	0	0	0	10.4339	10.4339
961	0	F	32	1	0	0	29	0.88	0.733744	840	0	2	0	0	0	0	0	10.4914	10.4914
962	0	M	48	1	0	0	38	0.4	0.91718	1320	0	1	0	0	0	0	0	10.5626	10.5626
963	0	M	51	1	0	0	38	0.83	1.16906	990	1	NA	NA	0	1	0	1	0.0355921	10.5626
964	0	F	41	1	0	0	47	0.86	8.44627	1080	0	1	1	0	0	0	0	10.5845	10.5845
965	0	F	51	4	0	0	27	0.62	33.232	NA	0	1	1	0	0	0	0	10.6804	10.6804
966	0	F	35	1	0	0	43	0.95	2.19302	1410	0	1	1	0	0	0	0	10.6886	10.6886
967	0	M	34	1	0	0	22	1	8.75017	660	0	2	0	0	0	0	0	10.8036	10.8036
968	0	M	35	1	0	0	22	0.19	4.54209	930	0	2	0	0	0	0	0	10.8036	10.8036
969	0	F	49	1	0	0	45	0.65	1.2293	888	0	1	0	0	0	0	0	10.8611	10.8611
970	0	M	34	1	0	0	39	0.42	4.68994	1620	0	3	0	1	0	0	0	10.8693	10.8693
971	0	F	38	2	0	0	39	0.62	6.39836	1020	0	3	0	0	0	0	0	10.8693	10.8693
972	0	M	48	1	0	0	48	0.48	3.81109	840	0	1	0	0	0	0	0	10.872	10.872
973	1	F	40	1	0	0	37	0.58	12.8706	NA	0	1	0	1	0	0	0	10.8802	10.8802
974	2	F	41	1	0	0	37	1	11.9398	870	1	1	0	0	0	0	0	10.883	10.883
975	0	M	36	1	0	0	31	0.34	3.02806	660	0	1	0	0	0	0	0	11.0116	11.0116
976	0	F	41	1	0	0	40	0.84	10.6831	NA	NA	NA	NA	0	1	0	1	0.0355921	11.0226
977	0	F	43	2	0	0	48	0.98	8.97467	900	0	1	0	0	0	0	0	11.0308	11.0308
978	0	M	24	1	0	0	35	0.77	3.08008	660	0	3	0	0	0	0	0	11.039	11.039
979	0	M	48	1	0	0	49	0.85	3.92882	1020	0	1	1	0	0	0	0	11.0445	11.0445
980	0	M	41	1	0	0	45	0.58	1.56057	1020	0	1	0	0	1	1	0	5.48392	5.48392
981	0	M	42	1	0	0	22	0.43	8	NA	0	3	0	0	0	0	0	11.1814	11.1814
982	0	F	29	2	0	0	30	0.69	3.12115	NA	0	2	0	0	0	0	0	11.1869	11.1869
983	0	M	66	1	0	0	41	0.94	3.43326	1080	1	1	1	0	0	0	0	11.1869	11.1869
984	0	F	49	1	0	0	47	0.93	2.88569	1020	0	1	1	0	0	0	0	11.1978	11.1978
985	0	F	47	2	0	0	47	0.99	3.30185	850	0	1	1	0	0	0	0	11.1978	11.1978
986	0	M	41	1	0	0	41	0.83	0.651608	1200	0	3	0	0	0	0	0	11.2389	11.2389
987	0	F	56	1	0	0	41	0.65	4.70637	1160	1	1	0	0	0	0	0	11.2663	11.2663
988	0	M	43	1	0	0	41	0.92	20.6324	1380	1	1	1	1	0	0	0	11.2663	11.2663
989	0	F	54	1	0	0	39	0.77	2.62012	1080	0	1	0	0	0	0	0	11.4415	11.4415
990	0	M	36	2	0	0	25	0.79	8.13963	1680	0	2	0	1	0	0	0	11.488	11.488
991	0	M	47	1	0	0	45	0.92	1.64271	840	0	1	0	0	0	0	0	11.54	11.54
992	0	M	45	1	0	0	45	0.47	9.11157	750	1	1	1	0	0	0	0	11.54	11.54
993	0	F	46	2	0	0	46	0.64	6.96783	NA	0	3	0	0	0	0	0	11.6742	11.6742
994	0	F	44	1	0	0	42	0.76	30.6475	1300	1	2	0	0	0	0	0	11.7317	11.7317
995	0	M	54	1	0	0	49	0.98	2.55989	NA	NA	NA	NA	0	1	1	0	9.86448	9.86448
996	0	F	54	1	0	0	43	0.72	3.9781	1080	1	3	1	0	0	0	0	11.7837	11.7837
997	0	F	33	1	0	0	43	0.49	1.26215	1260	1	3	0	0	1	0	1	5.74127	11.7837
998	2	M	30	1	0	0	15	0.82	2.89938	780	0	3	0	0	0	0	0	11.7892	11.7892
999	1	M	25	1	0	0	15	0.87	3.05818	1140	0	3	0	0	0	0	0	11.7892	11.7892
1000	0	F	45	1	0	0	19	0.93	4.282	2080	1	1	0	1	0	0	0	11.8439	11.8439
1001	0	F	56	1	0	0	19	0.88	4.31759	1020	0	2	0	0	1	0	1	4.11773	11.8467
1002	0	M	32	1	0	0	31	0.71	1.20192	720	0	1	0	0	0	0	0	11.8467	11.8467
1003	0	M	59	1	0	0	39	0.41	2.49966	NA	0	NA	NA	0	1	0	1	9.71116	11.8877
1004	0	M	45	2	0	0	24	0.97	8.42163	480	0	2	0	0	0	0	0	11.9014	11.9014
1005	0	F	53	1	0	0	46	0.93	5.8371	NA	0	NA	0	1	0	0	0	11.9151	11.9151
1006	0	F	58	1	0	0	46	0.95	15.499	1260	0	1	0	0	0	0	0	11.9151	11.9151
1007	0	M	45	1	0	0	49	0.96	5.8152	690	1	1	0	0	0	0	0	11.9535	11.9535
1008	2	F	56	1	0	0	49	1	2.87201	1180	0	3	1	0	0	0	0	12.0137	12.0137
1009	1	M	63	1	0	0	49	0.8	2.91034	900	0	3	1	0	1	1	0	2.78987	2.78987
1010	0	M	27	1	0	0	22	0.44	4.78576	840	0	2	0	0	0	0	0	12.0164	12.0164
1011	0	M	49	1	0	0	23	0.99	2.56537	900	0	2	0	0	1	1	0	9.40726	9.40726
1012	0	M	45	1	0	0	35	0.5	4.08761	520	0	2	0	0	0	0	0	12.0465	12.0465
1013	0	M	27	1	0	0	34	0.35	3.58111	960	0	2	0	0	0	0	0	12.0493	12.0493
1014	0	M	31	1	0	0	47	1	0.84052	585	0	3	1	0	0	0	0	12.1287	12.1287
1015	0	M	37	2	0	0	47	0.67	12.7556	810	1	2	0	0	0	0	0	12.1643	12.1643
1016	0	F	52	1	0	0	47	0.66	2.79261	570	0	2	0	0	1	1	0	10.5216	10.5216
1017	0	M	35	1	0	0	42	0.9	3.52361	900	0	2	0	0	0	0	0	12.178	12.178
1018	0	F	57	1	0	0	42	0.98	11.2717	705	1	2	0	1	1	1	0	6.51608	6.51608
1019	0	M	59	1	0	0	42	0.87	7.64134	1140	0	2	0	0	0	0	0	12.1944	12.1944
1020	0	F	38	1	0	0	22	0.6	4.68172	1200	1	2	0	0	0	0	0	12.2628	12.2628
1021	0	M	45	1	0	0	22	0.77	3.78919	960	1	2	0	0	0	0	0	12.2628	12.2628
1022	0	M	43	2	0	0	41	0.83	4.92813	1140	0	1	1	0	0	0	0	12.2847	12.2847
1023	0	F	43	1	0	0	16	0.38	5.10062	660	0	2	0	0	0	0	0	12.2902	12.2902
1024	0	M	28	1	0	0	40	0.95	2.13279	564	0	1	0	0	0	0	0	12.3669	12.3669
1025	0	M	46	1	0	0	46	0.84	3.11567	990	0	2	0	0	0	0	0	12.4326	12.4326
1026	1	F	44	1	0	0	32	0.45	4.06571	1080	0	2	0	1	0	0	0	12.4517	12.4517
1027	2	F	37	1	0	0	32	0.86	4.33128	1320	0	2	0	0	1	0	1	6.58453	12.4517
1028	0	M	52	1	0	0	30	0.28	0.977413	2160	0	2	0	1	0	0	0	12.5229	12.5229
1029	0	M	49	1	0	0	27	0.41	28.8706	540	0	1	0	0	0	0	0	12.5284	12.5284
1030	0	F	35	3	0	0	28	0.61	16.5749	900	0	2	0	0	0	0	0	12.5284	12.5284
1031	0	M	52	1	0	0	47	0.63	1.49487	1380	0	1	0	0	0	0	0	12.564	12.564
1032	0	M	39	1	0	0	35	0.63	2.60096	1440	0	1	0	0	0	0	0	12.5804	12.5804
1033	0	F	28	2	0	0	35	0.81	0.621492	1020	1	1	0	0	0	0	0	12.5804	12.5804
1034	0	F	32	1	0	0	47	0.87	2.55168	960	0	1	0	0	0	0	0	12.5859	12.5859
1035	0	M	36	2	0	0	45	0.79	8.58864	1800	0	1	0	0	0	0	0	12.6105	12.6105
1036	0	M	48	1	0	0	30	0.95	2.46133	960	0	3	0	0	0	0	0	12.6188	12.6188
1037	0	F	43	1	0	0	43	0.84	4.79671	900	0	1	1	0	0	0	0	12.679	12.679
1038	0	M	31	2	0	0	47	0.64	8.01369	1140	1	1	0	1	0	0	0	12.7091	12.7091
1039	0	M	58	1	0	0	47	0.66	1.11704	1380	0	1	0	0	0	0	0	12.7091	12.7091
1040	0	M	36	1	0	0	44	0.93	2.42574	NA	0	NA	NA	0	0	0	0	12.7283	12.7283
1041	0	M	49	1	0	0	39	0.63	6.04791	1080	0	1	0	0	0	0	0	12.7693	12.7693
1042	0	M	38	1	0	0	37	0.83	7.07461	1080	0	NA	NA	0	1	0	1	8.61328	12.8515
1043	0	M	41	1	0	0	37	0.6	10.026	NA	1	NA	NA	0	1	0	1	9.90828	12.8515
1044	0	F	31	2	0	0	25	0.84	9.83162	1920	0	NA	0	0	1	0	1	9.84531	12.8515
1045	0	M	29	1	0	0	20	0.82	2.89117	480	0	NA	0	1	0	0	0	12.8652	12.8652
1046	0	M	39	2	0	0	32	0.92	18.5818	1320	1	3	0	1	0	0	0	12.9035	12.9035
1047	0	F	41	1	0	0	41	0.99	14.9843	1080	0	3	0	0	0	0	0	12.9117	12.9117
1048	0	M	61	1	0	0	48	0.59	1.93292	720	0	1	0	0	0	0	0	12.9747	12.9747
1049	0	M	54	1	0	0	40	0.42	1.859	720	1	NA	NA	0	0	0	0	12.9774	12.9774
1050	0	F	53	1	0	0	48	1	1.76591	1860	0	1	0	0	1	0	1	8.01643	12.9774
1051	0	M	43	1	0	0	48	0.92	7.09103	900	1	1	0	0	1	0	1	12.3313	12.9802
1052	0	F	42	1	0	0	38	0.8	1.32512	1020	0	2	1	0	0	0	0	13.0075	13.0075
1053	0	M	30	1	0	0	17	0.71	1.63723	780	0	3	0	0	0	0	0	13.1143	13.1143
1054	0	M	42	3	0	0	37	0.92	18.3409	1440	1	2	0	0	1	0	1	12.7474	13.1198
1055	0	F	41	1	0	0	39	0.96	2.07255	1320	0	1	0	0	0	0	0	13.1718	13.1718
1056	0	M	34	1	0	0	39	0.58	2.01506	1320	0	1	0	0	0	0	0	13.1718	13.1718
1057	0	M	51	2	0	0	47	0.6	8.46817	1100	1	1	0	0	1	1	1	4.24914	11.9206
1058	0	M	42	2	0	0	44	0.54	7.68515	1020	1	1	0	0	0	0	0	13.2731	13.2731
1059	0	M	45	1	0	0	44	0.81	3.89596	840	1	1	0	0	0	0	0	13.2731	13.2731
1060	0	F	30	1	0	0	17	0.82	0.884326	1140	0	2	0	0	0	0	0	13.3114	13.3114
1061	0	M	27	1	0	0	17	0.55	3.47433	1425	0	2	0	0	0	0	0	13.3114	13.3114
1062	0	M	36	1	0	0	32	0.78	0.911704	840	0	2	0	0	0	0	0	13.3607	13.3607
1063	0	F	48	1	0	0	47	0.96	1.47023	1320	1	1	1	0	1	1	0	6.96783	6.96783
1064	0	M	46	1	0	0	32	0.75	5.31417	1140	0	2	0	0	0	0	0	13.3607	13.3607
1065	0	M	35	1	0	0	39	0.54	7.93429	1040	0	2	0	0	1	0	1	6.72416	13.3908
1066	0	M	30	1	0	0	25	0.93	3.36756	720	0	2	0	0	0	0	0	13.4565	13.4565
1067	0	M	40	1	0	0	40	0.52	6.48323	720	0	1	1	0	1	1	1	9.11978	9.9384
1068	0	M	32	1	0	0	15	0.71	8.93361	NA	NA	NA	NA	0	0	0	0	13.4812	13.4812
1069	0	M	35	1	0	0	46	0.94	3.75633	NA	NA	NA	NA	0	0	0	0	13.4976	13.4976
1070	0	M	52	1	0	0	47	0.64	2.41752	1200	1	1	0	0	1	1	1	3.72895	7.11294
1071	0	F	30	1	0	0	47	0.63	5.06776	NA	0	1	0	0	0	0	0	13.5496	13.5496
1072	0	F	53	1	0	0	20	0.96	7.10472	1080	1	1	0	0	1	0	1	12.2437	13.5606
1073	0	M	54	2	0	0	40	0.97	9.88912	NA	NA	NA	NA	0	0	0	0	13.5661	13.5661
1074	0	F	62	1	0	0	40	0.86	4.77755	1170	0	1	0	0	1	0	1	4.05202	13.5661
1075	0	M	49	1	0	0	37	0.82	1.08966	870	0	2	0	0	0	0	0	13.5688	13.5688
1076	0	F	37	1	0	0	31	0.69	5.97673	1020	1	1	0	0	0	0	0	13.5743	13.5743
1077	0	F	49	1	0	0	48	0.83	3.7755	930	0	1	0	0	0	0	0	13.5989	13.5989
1078	0	M	48	2	0	0	24	0.9	8.90349	1440	0	2	0	0	1	1	0	1.55236	1.55236
1079	0	M	49	2	0	0	24	0.46	14.9979	1200	0	2	0	0	1	1	1	5.66735	7.36482
1080	0	M	40	1	0	0	30	0.59	3.59754	840	1	1	0	0	0	0	0	13.681	13.681
1081	0	M	40	1	0	0	47	0.74	12.9911	1380	1	3	0	0	0	0	0	13.6893	13.6893
1082	0	M	50	1	0	0	47	0.85	10.3765	1080	0	3	0	0	0	0	0	13.6893	13.6893
1083	0	F	31	1	0	0	31	0.46	6.57358	960	0	2	0	0	0	0	0	13.7714	13.7714
1084	0	M	32	1	0	0	22	0.79	3.87953	630	0	2	0	0	0	0	0	13.8179	13.8179
1085	0	M	34	1	0	0	38	0.93	8.73922	480	0	1	1	0	0	0	0	13.8535	13.8535
1086	0	M	54	1	0	0	38	0.49	10.0096	840	0	1	0	0	1	0	1	2.35181	13.8535
1087	0	F	27	1	0	0	15	0.82	1.12799	240	0	1	0	0	0	0	0	13.9001	13.9001
1088	0	M	46	1	0	0	47	0.52	4.03559	660	0	2	0	0	0	0	0	13.9083	13.9083
1089	0	F	52	1	0	0	38	0.97	7.35934	900	0	1	0	0	0	0	0	13.911	13.911
1090	0	M	48	2	0	0	46	0.81	13.2485	720	1	1	0	0	1	1	1	9.46749	12.9172
1091	0	M	42	2	0	0	47	0.96	13.1116	960	1	1	1	0	1	0	1	8.13142	13.9548
1092	0	M	53	1	0	0	47	1	7.56194	1440	0	1	1	0	0	0	0	13.9548	13.9548
1093	0	M	62	1	0	0	34	0.72	5.02122	1320	0	3	0	0	0	0	0	13.9877	13.9877
1094	0	M	63	1	0	0	48	0.92	6.33265	1020	0	1	0	0	1	1	0	12.4079	12.4079
1095	0	M	26	1	0	0	40	0.34	3.05818	720	0	NA	NA	0	0	0	0	14.0014	14.0014
1096	0	M	48	1	0	0	41	0.91	3.24709	1080	0	2	0	0	0	0	0	14.037	14.037
1097	0	M	39	1	0	0	23	0.69	1.19918	NA	NA	NA	NA	0	1	1	0	12.0246	12.0246
1098	0	M	45	1	0	0	40	0.64	8.01916	NA	NA	NA	NA	0	0	0	0	14.2067	14.2067
1099	0	M	42	1	0	0	37	0.72	4.42984	1140	0	1	0	0	0	0	0	14.2697	14.2697
1100	0	F	31	1	0	0	25	0.94	1.14442	1080	0	2	0	0	0	0	0	14.2752	14.2752
1101	0	M	32	1	0	0	46	0.75	8.92539	1230	0	1	0	0	0	0	0	14.2888	14.2888
1102	0	M	19	1	0	0	23	0.54	1.6783	870	0	2	0	0	0	0	0	14.319	14.319
1103	0	M	31	1	0	0	23	0.82	8.2245	900	0	2	0	0	0	0	0	14.3272	14.3272
1104	0	F	33	1	0	0	23	0.73	15.5866	NA	0	2	0	0	0	0	0	14.3272	14.3272
1105	0	F	46	1	0	0	48	0.72	4.64613	1800	0	2	0	0	1	0	1	11.8275	14.3628
1106	0	M	43	1	0	0	49	0.6	12.1095	1080	0	2	0	0	0	0	0	14.3655	14.3655
1107	0	F	45	1	0	0	42	0.36	4.41615	570	0	2	0	0	0	0	0	14.3984	14.3984
1108	0	M	47	1	0	0	28	0.58	0.928131	840	1	2	0	0	0	0	0	14.4093	14.4093
1109	0	M	48	1	0	0	28	0.84	15.6578	960	0	2	0	0	0	0	0	14.4093	14.4093
1110	0	M	32	1	0	0	27	0.52	8.55031	240	0	2	0	0	1	0	1	9.55784	14.4175
1111	0	M	52	1	0	0	30	0.3	3.62218	1080	1	2	0	0	0	0	0	14.4203	14.4203
1112	0	M	33	2	0	0	30	0.92	10.4504	1140	0	2	0	0	0	0	0	14.4203	14.4203
1113	0	F	49	1	0	0	47	0.43	4.80219	1920	0	2	0	0	0	0	0	14.4559	14.4559
1114	0	M	51	3	0	0	47	0.34	25.6126	1020	0	NA	NA	0	0	0	0	14.4559	14.4559
1115	0	F	31	2	0	0	32	0.52	3.90418	900	0	2	0	0	0	0	0	14.4832	14.4832
1116	0	F	71	1	0	0	17	0.62	2.30527	2100	0	2	0	0	0	0	0	14.5462	14.5462
1117	0	M	38	2	0	0	34	0.58	3.43874	960	0	1	0	0	1	0	1	7.35661	14.5791
1118	0	F	53	1	0	0	48	0.47	4.22177	900	0	2	1	0	0	0	0	14.6913	14.6913
1119	0	M	37	1	0	0	42	0.62	6.77892	840	1	1	1	0	0	0	0	14.7159	14.7159
1120	0	M	52	1	0	0	49	0.9	7.55099	720	0	1	1	0	1	0	1	13.2485	14.7406
1121	0	F	27	1	0	0	16	0.47	1.84531	1140	0	2	0	0	0	0	0	14.8446	14.8446
1122	0	M	28	1	0	0	16	0.83	3.06913	840	0	2	0	0	0	0	0	14.8446	14.8446
1123	0	M	25	1	0	0	25	0.46	0.665298	1080	1	NA	0	0	0	0	0	14.8611	14.8611
1124	0	F	32	1	0	0	39	0.58	6.51061	1020	0	2	0	0	0	0	0	14.8994	14.8994
1125	0	M	31	1	0	0	19	0.58	3.72348	840	0	1	0	0	0	0	0	14.9021	14.9021
1126	0	F	48	1	0	0	47	0.73	6.39288	1440	0	3	0	0	0	0	0	14.9897	14.9897
1127	0	F	55	1	0	0	40	0.33	2.08898	1080	0	1	0	0	0	0	0	14.9925	14.9925

## Sheet: Perioperative MBP
ID_pt	MBP_Bef	MBP_Dec	MBP_After	EvVolume>3000
1	103.333	96.6667	100	0
2	86.6667	86.6667	86.6667	0
3	86.6667	81.6667	86.6667	0
4	106.667	81.6667	103.333	1
5	133.333	110	106.667	0
6	113.333	100	90	0
7	96.6667	81.6667	106.667	0
8	90	81.6667	96.6667	0
9	93.3333	81.6667	86.6667	0
10	70	70	70	1
11	93.3333	81.6667	86.6667	0
12	98.3333	90	93.3333	0
13	130	100	98.3333	1
14	143.333	96.6667	105	0
15	81.6667	86.6667	93.3333	0
16	91.6667	80	80	0
17	100	85	88.3333	0
18	81.6667	81.6667	83.3333	0
19	100	86.6667	86.6667	0
20	83.3333	83.3333	91.6667	0
21	81.6667	90	103.333	0
22	100	86.6667	96.6667	1
23	91.6667	86.6667	81.6667	0
24	81.6667	83.3333	86.6667	0
25	100	83.3333	86.6667	0
26	98.3333	101.667	116.667	0
27	93.3333	88.3333	83.3333	0
28	81.6667	81.6667	83.3333	0
29	93.3333	63.3333	75	1
30	81.6667	81.6667	96.6667	0
31	96.6667	83.3333	85	0
32	73.3333	76.6667	78	0
33	86.6667	86.6667	81.6667	0
34	95	83.3333	86.6667	1
35	100	83.3333	93.3333	0
36	111.667	83.3333	88.3333	0
37	120	111.667	100	0
38	120	81.6667	81.6667	0
39	123.333	93.3333	98.3333	1
40	120	86.6667	86.6667	0
41	106.667	86.6667	98.3333	0
42	100	83.3333	93.3333	0
43	86.6667	83.3333	83.3333	0
44	130	103.333	113.333	0
45	103.333	86.6667	83.3333	0
46	113.333	93.3333	83.3333	0
47	96.6667	103.333	95	1
48	86.6667	81.6667	81.6667	0
49	86.6667	81.6667	81.6667	1
50	83.3333	83.3333	90	0
51	100	90	86.6667	0
52	113.333	81.6667	88.3333	0
53	118.333	81.6667	108.333	1
54	65	58.3333	53.3333	1
55	86.6667	86.6667	100	0
56	73.3333	60	60	0
57	123.333	83.3333	106.667	0
58	96.6667	90	100	0
59	86.6667	81.6667	100	0
60	96.6667	93.3333	93.3333	0
61	111.667	100	93.3333	0
62	81.6667	81.6667	96.6667	0
63	48.3333	66.6667	86.6667	1
64	81.6667	86.6667	83.3333	0
65	126.667	81.6667	83.3333	0
66	81.6667	83.3333	83.3333	0
67	58.3333	53.3333	66.6667	1
68	86.6667	83.3333	81.6667	1
69	86.6667	56.6667	76.6667	1
70	103.333	81.6667	81.6667	0
71	81.6667	80	91.6667	0
72	70	70	81.6667	0
73	113.333	103.333	106.667	1
74	63.3333	73.3333	66.6667	1
75	91.6667	83.3333	93.3333	0
76	121.667	86.6667	93.3333	0
77	96.6667	91.6667	86.6667	1
78	110	96.6667	100	1
79	113.333	81.6667	81.6667	0
80	130	81.6667	121.667	0
81	81.6667	83.3333	83.3333	0
82	83.3333	83.3333	90	1
83	106.667	95	91.6667	0
84	100	103.333	103.333	0
85	93.3333	83.3333	103.333	0
86	100	88.3333	88.3333	0
87	83.3333	90	81.6667	1
89	95	93.3333	93.3333	0
90	106.667	83.3333	81.6667	0
91	81.6667	90	83.3333	0
92	83.3333	83.3333	83.3333	0
93	106.667	90	100	0
94	95	83.3333	100	0
95	81.6667	81.6667	81.6667	0
96	96.6667	93.3333	93.3333	0
97	81.6667	81.6667	83.3333	1
98	86.6667	81.6667	86.6667	0
99	90	85	86.6667	0
100	68.3333	78.3333	78.3333	1
101	83.3333	83.3333	86.6667	0
102	96.6667	83.3333	86.6667	0
103	125	98.3333	98.3333	0
104	90	85	81.6667	0
105	123.333	81.6667	100	0
106	80	86.6667	93.3333	0
107	80	85	86.6667	0
108	56.6667	63.3333	86.6667	0
109	106.667	100	90	0
110	96.6667	81.6667	81.6667	1
111	86.6667	81.6667	81.6667	0
112	113.333	90	110	0
113	85	81.6667	80	0
114	73.3333	61.6667	70	0
115	123.333	103.333	103.333	0
116	96.6667	81.6667	86.6667	0
117	86.6667	86.6667	93.3333	0
118	83.3333	83.3333	90	0
119	81.6667	86.6667	85	1
120	81.6667	81.6667	95	0
121	96.6667	85	86.6667	0
122	93.3333	86.6667	100	0
123	93.3333	90	83.3333	0
124	81.6667	81.6667	90	0
125	116.667	83.3333	81.6667	0
126	103.333	90	106.667	0
127	101.667	81.6667	96.6667	0
128	81.6667	83.3333	81.6667	0
129	113.333	81.6667	83.3333	1
130	86.6667	78.3333	78.3333	0
131	90	86.6667	93.3333	0
132	116.667	100	120	0
133	90	81.6667	83.3333	0
134	116.667	81.6667	81.6667	1
135	100	98.3333	103.333	1
136	106.667	90	103.333	0
137	106.667	90	86.6667	1
138	116.667	106.667	103.333	0
139	90	93.3333	96.6667	0
140	76.6667	83.3333	86.6667	1
141	81.6667	81.6667	88.3333	0
142	110	86.6667	96.6667	0
143	96.6667	85	98.3333	0
144	113.333	83.3333	96.6667	1
145	91.6667	81.6667	86.6667	0
147	106.667	90	83.3333	0
148	106.667	100	106.667	0
149	90	88.3333	95	0
150	98.3333	80	83.3333	0
151	106.667	81.6667	81.6667	0
152	83.3333	93.3333	81.6667	0
153	88.3333	81.6667	81.6667	0
154	113.333	81.6667	96.6667	1
155	93.3333	83.3333	81.6667	0
156	86.6667	96.6667	81.6667	0
157	83.3333	76.6667	86.6667	0
158	105	81.6667	101.667	0
159	90	86.6667	83.3333	0
160	83.3333	90	100	0
161	83.3333	81.6667	81.6667	0
162	81.6667	93.3333	83.3333	0
163	106.667	83.3333	83.3333	1
164	110	93.3333	90	0
165	106.667	91.6667	91.6667	0
166	90	85	90	0
167	106.667	90	101.667	0
168	83.3333	81.6667	81.6667	1
169	96.6667	81.6667	83.3333	1
170	100	98.3333	86.6667	0
171	86.6667	83.3333	100	0
172	80	80	91.6667	0
173	81.6667	90	96.6667	1
174	86.6667	68.3333	66.6667	0
175	73.3333	80	80	0
176	90	81.6667	96.6667	0
177	100	83.3333	106.667	1
178	146.667	116.667	118.333	1
179	73.3333	73.3333	96.6667	1
180	90	93.3333	103.333	0
181	83.3333	81.6667	85	1
182	86.6667	90	100	0
183	85	70	75	0
184	90	98.3333	91.6667	0
185	90	81.6667	103.333	0
186	106.667	83.3333	88.3333	0
187	100	88.3333	93.3333	0
188	86.6667	91.6667	95	1
189	80	81.6667	80	0
190	93.3333	83.3333	88.3333	0
191	70	63.3333	66.6667	1
192	60	66.6667	60	1
193	86.6667	90	90	0
194	81.6667	81.6667	81.6667	0
195	96.6667	90	81.6667	0
196	63.3333	63.3333	68.3333	1
197	93.3333	81.6667	81.6667	0
198	100	86.6667	95	1
199	125	98.3333	93.3333	0
200	80	73.3333	66.6667	0
201	80	85	85	0
202	90	83.3333	90	0
203	96.6667	81.6667	83.3333	1
204	81.6667	86.6667	83.3333	0
205	63.3333	78.3333	76.6667	1
206	83.3333	83.3333	83.3333	0
207	86.6667	78.3333	80	1
208	95	83.3333	90	1
209	83.3333	83.3333	93.3333	1
210	100	83.3333	83.3333	0
211	133.333	96.6667	103.333	0
212	53.3333	70	70	0
213	81.6667	83.3333	88.3333	0
214	103.333	81.6667	110	0
215	73.3333	70	80	0
216	110	91.6667	91.6667	0
217	123.333	88.3333	83.3333	0
218	101.667	86.6667	98.3333	0
219	93.3333	85	106.667	1
220	93.3333	83.3333	85	0
221	80	83.3333	86.6667	0
222	116.667	113.333	116.667	1
223	93.3333	90	106.667	0
224	81.6667	81.6667	81.6667	0
225	106.667	93.3333	90	0
226	83.3333	80	81.6667	1
227	81.6667	81.6667	85	0
228	93.3333	90	101.667	0
229	100	81.6667	81.6667	0
230	60	60	73.3333	1
231	96.6667	93.3333	103.333	0
232	93.3333	83.3333	83.3333	0
233	85	81.6667	85	1
234	86.6667	83.3333	83.3333	0
235	90	81.6667	83.3333	0
236	75	70	76.6667	0
237	110	83.3333	100	0
238	93.3333	90	95	0
239	113.333	83.3333	83.3333	1
240	83.3333	83.3333	83.3333	0
241	103.333	81.6667	103.333	1
242	106.667	100	100	0
243	85	86.6667	93.3333	0
244	101.667	93.3333	96.6667	0
245	93.3333	81.6667	86.6667	1
246	86.6667	70	90	1
247	103.333	83.3333	93.3333	1
248	106.667	83.3333	86.6667	0
249	83.3333	81.6667	90	0
250	126.667	81.6667	100	1
251	100	90	106.667	0
252	126.667	83.3333	95	0
253	100	81.6667	81.6667	0
254	120	85	88.3333	0
255	85	83.3333	86.6667	0
256	81.6667	81.6667	88.3333	0
257	81.6667	86.6667	110	1
258	121.667	85	93.3333	1
259	63.3333	76.6667	83.3333	1
260	81.6667	81.6667	83.3333	0
261	83.3333	81.6667	101.667	0
262	100	81.6667	90	0
263	106.667	96.6667	85	0
264	96.6667	90	100	0
265	96.6667	91.6667	90	1
266	53.3333	70	73.3333	0
267	86.6667	83.3333	83.3333	0
268	90	83.3333	86.6667	0
269	80	80.6667	83.3333	1
270	81.6667	81.6667	83.3333	0
271	86.6667	85	100	0
272	73.3333	80	73.3333	0
273	66.6667	61.6667	68.3333	1
274	90	100	83.3333	0
275	90	81.6667	100	0
276	93.3333	85	93.3333	0
277	126.667	106.667	101.667	0
278	88.3333	86.6667	83.3333	0
279	103.333	100	100	0
280	103.333	93.3333	96.6667	0
281	86.6667	83.3333	86.6667	0
282	110	90	90	0
283	88.3333	88.3333	88.3333	0
284	93.3333	90	100	0
285	61.6667	73.3333	83.3333	0
286	93.3333	81.6667	85	0
287	100	86.6667	96.6667	0
288	93.3333	83.3333	85	0
289	80	80	83.3333	0
290	118.333	96.6667	108.333	0
291	70	70	73.3333	0
292	78.3333	63.3333	70	0
293	56.6667	66.6667	73.3333	0
294	81.6667	88.3333	86.6667	0
295	113.333	90	83.3333	0
296	98.3333	81.6667	85	0
297	86.6667	86.6667	81.6667	0
298	121.667	93.3333	81.6667	1
299	100	83.3333	93.3333	1
300	96.6667	93.3333	81.6667	0
301	115	93.3333	85	0
302	96.6667	90	91.6667	0
303	96.6667	88.3333	93.3333	0
304	115	106.667	116.667	0
305	83.3333	83.3333	106.667	0
306	106.667	96.6667	116.667	0
307	106.667	100	93.3333	0
308	66.6667	68.3333	91.6667	0
309	93.3333	83.3333	106.667	0
310	133.333	93.3333	130	0
311	93.3333	90	86.6667	0
312	81.6667	83.3333	86.6667	0
313	55	73.3333	80	0
314	93.3333	91.6667	100	0
315	116.667	95	95	0
316	60	73.3333	73.3333	0
317	81.6667	101.667	103.333	0
318	91.6667	96.6667	113.333	0
319	83.3333	86.6667	95	0
320	86.6667	81.6667	96.6667	0
321	81.6667	81.6667	93.3333	0
322	76.6667	70	73.3333	0
323	93.3333	93.3333	100	0
324	50	76.6667	63.3333	0
325	100	88.3333	86.6667	0
326	91.6667	86.6667	86.6667	0
327	110	91.6667	106.667	0
328	110	93.3333	96.6667	0
329	63.3333	76.6667	80	0
331	96.6667	83.3333	90	0
332	100	106.667	93.3333	0
333	120	96.6667	100	0
334	100	91.6667	90	0
335	86.6667	86.6667	96.6667	0
336	50	86.6667	80	0
337	98.3333	81.6667	106.667	0
338	88.3333	81.6667	86.6667	0
339	66.6667	73.3333	75	0
340	83.3333	83.3333	81.6667	0
341	81.6667	83.3333	81.6667	0
342	86.6667	91.6667	113.333	0
343	100	93.3333	91.6667	0
344	126.667	100	100	0
345	93.3333	93.3333	93.3333	0
346	93.3333	88.3333	91.6667	0
347	111.667	90	91.6667	0
348	93.3333	93.3333	96.6667	0
349	70	86.6667	73.3333	1
350	126.667	100	106.667	0
351	76.6667	78.3333	76.6667	0
352	90	86.6667	120	0
353	103.333	85	86.6667	0
354	81.6667	90	83.3333	0
355	93.3333	86.6667	101.667	0
356	93.3333	83.3333	106.667	0
357	103.333	91.6667	100	1
358	78.3333	68.3333	68.3333	0
359	81.6667	90	90	0
360	81.6667	85	93.3333	0
361	81.6667	80	96.6667	1
362	100	96.6667	90	1
363	81.6667	85	86.6667	0
364	103.333	83.3333	100	0
365	86.6667	90	93.3333	0
366	103.333	90	106.667	0
367	126.667	100	106.667	1
368	83.3333	81.6667	85	0
369	86.6667	81.6667	81.6667	0
370	93.3333	85	96.6667	0
371	60	80	81.6667	0
372	85	91.6667	100	0
373	93.3333	95	100	0
374	106.667	100	83.3333	0
375	56.6667	85	93.3333	0
376	83.3333	86.6667	93.3333	0
377	81.6667	83.3333	93.3333	0
378	116.667	81.6667	96.6667	0
379	103.333	83.3333	95	1
380	68.3333	88.3333	80	0
381	90	83.3333	95	0
382	106.667	83.3333	86.6667	0
383	81.6667	85	93.3333	0
384	110	90	100	0
385	76.6667	80	88.3333	1
386	90	83.3333	86.6667	0
387	90	73.3333	80	0
388	86.6667	83.3333	106.667	0
389	98.3333	81.6667	100	0
390	81.6667	81.6667	106.667	0
391	86.6667	81.6667	86.6667	0
392	103.333	90	100	0
393	90	83.3333	83.3333	0
394	76.6667	86.6667	88.3333	1
395	106.667	83.3333	81.6667	1
396	68.3333	65	65	0
397	65	63.3333	71.6667	0
398	75	90	85	0
399	103.333	90	93.3333	0
400	90	83.3333	86.6667	0
401	73.3333	76.6667	76.6667	1
402	86.6667	91.6667	93.3333	0
403	53.3333	76.6667	76.6667	0
404	53.3333	66.6667	66.6667	1
405	93.3333	106.667	86.6667	0
406	83.3333	100	90	1
407	66.6667	68.3333	76.6667	0
408	86.6667	90	93.3333	0
409	81.6667	95	100	0
410	106.667	91.6667	113.333	0
411	106.667	100	103.333	0
412	83.3333	83.3333	81.6667	0
413	113.333	83.3333	90	0
414	80	81.6667	93.3333	1
415	81.6667	81.6667	85	0
416	81.6667	85	86.6667	0
417	63.3333	66.6667	70	0
418	126.667	120	110	0
419	110	93.3333	100	0
420	66.6667	73.3333	96.6667	0
421	81.6667	83.3333	81.6667	0
422	106.667	93.3333	96.6667	0
424	86.6667	83.3333	83.3333	0
425	116.667	83.3333	85	0
426	81.6667	81.6667	80	0
427	46.6667	73.3333	71.6667	0
428	100	83.3333	83.3333	0
429	106.667	100	95	0
430	96.6667	81.6667	85	0
432	66.6667	66.6667	73.3333	0
433	90	88.3333	95	0
434	91.6667	81.6667	81.6667	0
435	91.6667	81.6667	81.6667	0
436	110	100	91.6667	1
437	86.6667	86.6667	86.6667	0
438	103.333	100	90	0
439	83.3333	81.6667	83.3333	0
440	86.6667	81.6667	81.6667	0
441	93.3333	83.3333	83.3333	0
442	90	86.6667	90	0
443	85	83.3333	86.6667	0
444	103.333	88.3333	83.3333	0
445	88.3333	96.6667	86.6667	0
446	106.667	90	93.3333	0
447	96.6667	100	98.3333	0
448	83.3333	81.6667	86.6667	0
449	73.3333	71.6667	100	0
450	106.667	81.6667	100	0
451	100	86.6667	101.667	0
452	100	96.6667	103.333	0
453	93.3333	81.6667	90	0
454	90	81.6667	80	0
455	133.333	110	110	0
456	133.333	106.667	93.3333	0
457	113.333	96.6667	105	0
458	103.333	100	110	0
459	118.333	96.6667	93.3333	1
460	95	100	106.667	0
461	126.667	103.333	123.333	0
462	81.6667	90	106.667	0
463	96.6667	86.6667	90	0
464	78.3333	76.6667	76.6667	0
465	95	83.3333	93.3333	0
466	93.3333	93.3333	93.3333	0
467	113.333	86.6667	81.6667	1
468	93.3333	100	93.3333	0
469	106.667	106.667	113.333	0
470	113.333	105	106.667	0
471	101.667	93.3333	103.333	0
472	83.3333	90	91.6667	0
473	100	81.6667	81.6667	0
474	83.3333	81.6667	81.6667	0
475	83.3333	81.6667	83.3333	0
476	113.333	103.333	105	0
477	66.6667	76.6667	80	0
478	88.3333	60	56.6667	1
479	90	86.6667	81.6667	0
480	96.6667	86.6667	88.3333	0
481	103.333	81.6667	81.6667	0
482	83.3333	83.3333	83.3333	0
483	83.3333	88.3333	96.6667	0
484	96.6667	93.3333	95	0
485	81.6667	81.6667	86.6667	0
486	81.6667	91.6667	81.6667	0
487	63.3333	76.6667	83.3333	0
488	100	100	83.3333	0
489	103.333	83.3333	83.3333	0
490	86.6667	86.6667	90	0
491	133.333	100	100	0
492	100	83.3333	93.3333	0
493	91.6667	81.6667	100	0
494	90	88.3333	100	0
495	93.3333	83.3333	93.3333	0
496	86.6667	86.6667	93.3333	0
497	81.6667	88.3333	83.3333	0
498	96.6667	85	93.3333	0
499	83.3333	83.3333	88.3333	1
500	100	80	80	0
501	53.3333	76.6667	81.6667	0
502	81.6667	81.6667	86.6667	0
503	86.6667	81.6667	90	0
504	83.3333	81.6667	90	0
505	126.667	90	86.6667	0
506	81.6667	86.6667	86.6667	0
507	88.3333	90	93.3333	0
508	83.3333	56.6667	63.3333	0
509	91.6667	83.3333	85	0
510	93.3333	88.3333	88.3333	0
511	93.3333	86.6667	82.3333	1
512	73.3333	83.3333	93.3333	0
513	93.3333	86.6667	91.6667	0
514	106.667	98.3333	110	1
515	106.667	98.3333	100	0
516	106.667	90	90	0
517	90	81.6667	91.6667	0
518	90	88.3333	88.3333	0
519	86.6667	81.6667	85	0
520	83.3333	81.6667	93.3333	0
521	100	103.333	98.3333	0
522	110	93.3333	96.6667	0
523	123.333	90	93.3333	0
524	81.6667	83.3333	88.3333	0
525	95	98.3333	96.6667	0
526	100	98.3333	100	0
527	68.3333	75	88.3333	0
528	106.667	88.3333	96.6667	0
529	113.333	106.667	113.333	0
530	106.667	106.667	120	0
531	83.3333	81.6667	86.6667	0
532	100	88.3333	96.6667	0
533	96.6667	98.3333	103.333	0
534	81.6667	88.3333	88.3333	0
535	70	76.6667	80	0
536	106.667	100	96.6667	0
537	81.6667	86.6667	100	0
538	105	83.3333	81.6667	0
539	81.6667	81.6667	83.3333	0
540	106.667	93.3333	108.333	0
541	100	83.3333	103.333	0
542	96.6667	103.333	115	1
543	83.3333	90	86.6667	1
545	53.3333	70	73.3333	0
546	56.6667	75	73.3333	0
547	103.333	90	100	0
548	88.3333	83.3333	80	0
549	86.6667	93.3333	91.6667	0
550	113.333	83.3333	116.667	1
551	73.3333	76.6667	76.6667	0
552	83.3333	81.6667	81.6667	0
553	81.6667	88.3333	93.3333	0
554	81.6667	95	91.6667	0
555	83.3333	83.3333	81.6667	0
556	73.3333	66.6667	81.6667	0
557	96.6667	86.6667	93.3333	0
558	83.3333	83.3333	83.3333	0
559	110	88.3333	90	1
560	100	93.3333	100	0
561	93.3333	83.3333	90	0
562	81.6667	85	98.3333	0
563	93.3333	106.667	110	0
564	116.667	83.3333	96.6667	0
565	100	90	86.6667	0
566	108.333	90	103.333	1
567	83.3333	83.3333	86.6667	0
568	81.6667	81.6667	81.6667	0
569	65	63.3333	60	1
570	85	83.3333	81.6667	0
571	83.3333	81.6667	93.3333	0
572	93.3333	86.6667	81.6667	0
573	90	88.3333	86.6667	0
574	81.6667	80	80	0
575	83.3333	83.3333	100	0
576	116.667	93.3333	90	0
577	83.3333	86.6667	103.333	0
578	86.6667	81.6667	83.3333	0
579	53.3333	70	70	0
580	80	66.6667	80	0
581	103.333	80	83.3333	0
582	101.667	93.3333	113.333	0
583	83.3333	106.667	86.6667	0
584	86.6667	85	96.6667	0
585	90	81.6667	81.6667	1
586	83.3333	85	85	0
587	106.667	90	81.6667	1
588	90	90	86.6667	0
589	86.6667	83.3333	88.3333	1
590	106.667	88.3333	103.333	0
591	96.6667	90	96.6667	0
592	86.6667	81.6667	81.6667	0
593	88.3333	81.6667	91.6667	0
594	93.3333	95	100	0
595	83.3333	83.3333	81.6667	0
596	83.3333	81.6667	83.3333	0
597	65	60	86.6667	0
598	101.667	88.3333	88.3333	1
599	83.3333	83.3333	81.6667	0
600	85	68.3333	73.3333	0
601	90	83.3333	86.6667	0
602	93.3333	100	106.667	0
603	66.6667	75	66.6667	0
604	86.6667	81.6667	83.3333	0
605	103.333	93.3333	83.3333	0
606	81.6667	83.3333	83.3333	0
607	93.3333	83.3333	105	0
608	60	65	60	0
609	100	96.6667	100	0
610	103.333	83.3333	86.6667	1
611	56.6667	66.6667	96.6667	0
612	56.6667	76.6667	80	1
613	100	86.6667	103.333	1
614	113.333	90	93.3333	0
615	93.3333	86.6667	86.6667	0
616	86.6667	93.3333	103.333	0
617	81.6667	81.6667	83.3333	1
618	60	73.3333	76.6667	0
619	81.6667	81.6667	96.6667	0
621	66.6667	66.6667	90	0
622	113.333	90	86.6667	0
623	80	68.3333	70	0
624	86.6667	86.6667	90	1
625	103.333	100	100	0
626	106.667	106.667	96.6667	0
627	110	100	100	1
628	53.3333	63.3333	56.6667	0
629	80	60	73.3333	0
630	86.6667	86.6667	86.6667	0
631	100	93.3333	113.333	0
632	126.667	100	106.667	0
633	66.6667	70	66.6667	1
634	68.3333	63.3333	66.6667	0
635	140	123.333	113.333	0
636	106.667	86.6667	81.6667	0
637	100	86.6667	91.6667	0
638	66.6667	70	75	0
639	83.3333	93.3333	116.667	0
640	86.6667	81.6667	81.6667	0
641	66.6667	60	80	1
642	111.667	103.333	106.667	0
643	81.6667	81.6667	85	0
644	80	60	73.3333	0
645	85	81.6667	81.6667	0
646	103.333	81.6667	83.3333	0
647	116.667	93.3333	108.333	0
648	120	110	120	0
649	96.6667	96.6667	93.3333	0
650	100	83.3333	83.3333	0
651	113.333	93.3333	93.3333	0
652	86.6667	81.6667	81.6667	1
653	60	73.3333	73.3333	0
654	86.6667	90	83.3333	0
655	90	91.6667	91.6667	0
656	83.3333	81.6667	81.6667	0
657	83.3333	86.6667	93.3333	0
658	101.667	96.6667	110	0
659	86.6667	83.3333	83.3333	0
660	76.6667	68.3333	68.3333	0
661	85	85	81.6667	0
662	86.6667	83.3333	83.3333	1
663	100	93.3333	90	0
664	81.6667	81.6667	86.6667	0
665	106.667	93.3333	86.6667	0
666	90	90	93.3333	0
667	100	83.3333	86.6667	0
668	86.6667	81.6667	81.6667	0
669	101.667	100	100	0
670	81.6667	81.6667	81.6667	0
671	93.3333	98.3333	101.667	0
672	96.6667	86.6667	81.6667	0
673	93.3333	93.3333	83.3333	0
674	96.6667	81.6667	95	0
675	81.6667	81.6667	93.3333	0
676	96.6667	86.6667	85	0
677	93.3333	90	90	0
678	80	80	83.3333	0
679	96.6667	93.3333	106.667	0
680	83.3333	86.6667	100	0
681	100	88.3333	93.3333	0
682	83.3333	100	113.333	0
683	101.667	98.3333	91.6667	0
684	56.6667	60	63.3333	1
685	81.6667	85	81.6667	0
686	100	96.6667	86.6667	0
687	81.6667	93.3333	96.6667	0
688	103.333	108.333	101.667	0
689	83.3333	83.3333	90	0
690	86.6667	81.6667	81.6667	0
691	103.333	78.3333	90	1
692	82.3333	82.3333	84.33	0
693	61.6667	58.3333	80	0
694	81.6667	85	93.3333	0
695	81.6667	93.3333	93.3333	0
696	88.3333	93.3333	93.3333	0
697	66.6667	60	61.6667	0
698	100	83.3333	88.3333	1
699	90	96.6667	106.667	0
700	81.6667	81.6667	81.6667	0
701	131.667	81.6667	86.6667	1
703	95	108.333	108.333	0
704	93.3333	93.3333	100	0
705	83.3333	83.3333	86.6667	0
706	96.6667	83.3333	81.6667	0
707	83.3333	81.6667	88.3333	1
708	140	116.667	116.667	0
709	100	90	93.3333	0
710	83.3333	81.6667	83.3333	0
711	83.3333	81.6667	83.3333	0
712	81.6667	90	110	0
713	110	90	100	0
714	113.333	86.6667	100	0
715	86.6667	86.6667	90	1
716	93.3333	83.3333	88.3333	0
717	91.6667	81.6667	86.6667	0
718	73.3333	66.6667	63.3333	0
719	90	85	85	0
720	106.667	83.3333	93.3333	0
721	90	90	83.3333	0
722	106.667	86.6667	86.6667	0
724	83.3333	81.6667	81.6667	0
725	113.333	96.6667	103.333	0
726	96.6667	101.667	96.6667	0
727	85	83.3333	83.3333	0
728	93.3333	103.333	103.333	0
729	96.6667	83.3333	83.3333	0
730	100	81.6667	108.333	0
731	103.333	90	91.6667	0
732	100	93.3333	90	0
733	90	81.6667	90	1
734	81.6667	88.3333	100	0
735	116.667	96.6667	105	0
736	83.3333	83.3333	106.667	0
737	66.6667	71.6667	75	0
738	76.6667	76.6667	75	0
739	50	51.6667	68.3333	0
740	76.6667	70	70	0
741	90	86.6667	91.6667	0
742	93.3333	86.6667	83.3333	1
743	81.6667	83.3333	81.6667	1
744	100	90	91.6667	1
745	100	98.3333	93.3333	1
746	95	93.3333	93.3333	0
747	93.3333	86.6667	83.3333	0
748	51.6667	65	66.6667	0
749	110	96.6667	106.667	0
750	93.3333	76.6667	83.3333	1
751	83.3333	93.3333	95	0
752	93.3333	90	88.3333	0
753	93.3333	96.6667	100	0
754	106.667	95	96.6667	0
755	93.3333	96.6667	100	0
756	81.6667	81.6667	86.6667	0
757	81.6667	81.6667	96.6667	0
758	60	80	93.3333	1
759	120	105	96.6667	1
760	80	88.3333	110	0
761	83.3333	83.3333	86.6667	0
762	93.3333	106.667	86.6667	0
763	96.6667	91.6667	96.6667	0
765	81.6667	85	83.3333	0
766	91.6667	90	100	1
767	81.6667	81.6667	86.6667	0
768	108.333	90	110	0
769	111.667	95	101.667	0
770	100	96.6667	95	0
771	88.3333	86.6667	81.6667	0
772	83.3333	81.6667	81.6667	0
773	61.6667	70	70	0
774	50	68.3333	85	0
775	106.667	86.6667	106.667	0
776	86.6667	90	93.3333	0
778	81.6667	81.6667	81.6667	0
779	85	93.3333	95	0
780	96.6667	83.3333	83.3333	0
781	103.333	93.3333	93.3333	0
782	83.3333	81.6667	83.3333	0
783	81.6667	81.6667	81.6667	0
785	93.3333	90	96.6667	0
786	73.3333	90	100	0
787	106.667	81.6667	81.6667	0
788	106.667	86.6667	110	0
789	106.667	100	100	0
790	101.667	98.3333	98.3333	0
791	115	96.6667	96.6667	0
792	103.333	83.3333	86.6667	0
793	78.3333	90	93.3333	0
794	113.333	100	100	1
795	100	95	93.3333	0
796	73.3333	76.6667	80	1
797	103.333	100	108.333	0
798	110	96.6667	98.3333	0
799	120	93.3333	100	0
800	111.667	113.333	101.667	0
801	95	85	86.6667	0
802	103.333	90	106.667	0
803	83.3333	76.6667	81.6667	0
804	106.667	95	106.667	0
805	83.3333	85	86.6667	0
806	103.333	81.6667	83.3333	0
807	133.333	123.333	85	1
808	91.6667	95	90	0
809	76.6667	106.667	103.333	0
810	100	83.3333	83.3333	0
811	81.6667	86.6667	81.6667	0
812	120	91.6667	90	0
813	90	91.6667	93.3333	1
814	106.667	88.3333	86.6667	0
816	100	90	93.3333	0
817	86.6667	81.6667	96.6667	0
818	58.3333	100	100	0
819	93.3333	93.3333	86.6667	0
820	93.3333	93.3333	90	0
821	86.6667	96.6667	81.6667	0
822	73.3333	73.3333	73.3333	0
824	113.333	90	90	0
825	86.6667	85	86.6667	0
826	96.6667	86.6667	83.3333	0
827	81.6667	85	93.3333	0
828	96.6667	100	103.333	0
829	100	93.3333	95	0
830	100	93.3333	96.6667	0
831	100	81.6667	100	0
832	103.333	98.3333	95	0
833	106.667	96.6667	96.6667	0
834	93.3333	90	90	0
835	80	76.6667	93.3333	0
836	81.6667	83.3333	90	0
837	96.6667	86.6667	86.6667	0
838	110	93.3333	88.3333	0
839	106.667	106.667	103.333	0
840	110	96.6667	96.6667	0
841	106.667	96.6667	96.6667	0
842	103.333	81.6667	96.6667	0
843	86.6667	83.3333	100	0
845	100	88.3333	88.3333	0
846	96.6667	83.3333	86.6667	0
847	113.333	91.6667	86.6667	0
848	106.667	91.6667	113.333	0
849	106.667	90	90	1
850	86.6667	91.6667	93.3333	0
851	123.333	96.6667	105	1
852	110	83.3333	90	1
853	108.333	83.3333	90	0
854	116.667	100	101.667	0
855	120	93.3333	110	0
856	86.6667	90	90	1
857	123.333	106.667	103.333	0
858	113.333	116.667	106.667	0
859	86.6667	103.333	96.6667	0
860	93.3333	103.333	100	0
861	88.3333	103.333	106.667	0
862	106.667	101.667	98.3333	1
863	100	96.6667	88.3333	1
864	130	91.6667	110	0
865	90	88.3333	93.3333	0
866	90	78.3333	86.6667	0
867	83.3333	86.6667	90	1
868	90	83.3333	83.3333	0
869	93.3333	81.6667	86.6667	1
870	110	86.6667	90	0
871	76.6667	91.6667	93.3333	0
872	113.333	106.667	108.333	0
873	123.333	85	100	0
874	106.667	103.333	86.6667	0
875	96.6667	100	96.6667	0
876	88.3333	86.6667	110	0
877	93.3333	95	96.6667	0
878	83.3333	83.3333	93.3333	0
879	106.667	103.333	106.667	0
880	100	91.6667	106.667	0
881	90	81.6667	81.6667	0
883	106.667	95	93.3333	1
884	100	95	96.6667	0
885	93.3333	96.6667	105	0
886	103.333	91.6667	95	1
887	93.3333	90	96.6667	0
888	113.333	106.667	103.333	0
889	126.667	106.667	133.333	0
890	103.333	96.6667	103.333	0
891	100	86.6667	86.6667	0
892	83.3333	96.6667	95	0
893	103.333	76.6667	66.6667	1
894	95	83.3333	83.3333	0
895	120	83.3333	110	0
896	100	110	106.667	0
897	106.667	101.667	108.333	0
898	86.6667	88.3333	93.3333	0
899	91.6667	83.3333	83.3333	0
900	110	96.6667	96.6667	0
901	86.6667	85	90	0
902	96.6667	98.3333	96.6667	0
903	76.6667	60	60	0
904	103.333	100	100	1
905	103.333	85	85	1
906	103.333	96.6667	90	0
907	93.3333	100	93.3333	0
908	105	93.3333	106.667	0
909	106.667	86.6667	96.6667	1
910	96.6667	106.667	110	0
911	113.333	113.333	110	0
913	83.3333	83.3333	96.6667	0
914	91.6667	83.3333	93.3333	0
915	108.333	95	85	0
916	103.333	83.3333	90	0
917	93.3333	100	103.333	0
918	83.3333	85	83.3333	0
919	100	88.3333	100	0
920	80	73.3333	70	0
921	96.6667	93.3333	93.3333	0
922	71.6667	80	65	0
923	80	80	88.3333	0
924	135	96.6667	88.3333	1
925	98.3333	105	120	0
927	106.667	86.6667	83.3333	0
928	120	86.6667	86.6667	0
929	106.667	103.333	103.333	0
930	100	86.6667	103.333	0
931	113.333	83.3333	86.6667	0
932	83.3333	86.6667	83.3333	0
933	101.667	86.6667	93.3333	0
934	118.333	90	118.333	0
935	85	81.6667	123.333	0
